# Supplementary material for: Unraveling the mitochondrial phylogenetic landscape of Thailand reveals complex admixture and demographic dynamics
Source: Sci Rep. 2023 Nov 21;13:20396. doi: 10.1038/s41598-023-47762-w (PMC10663463; doi:10.1038/s41598-023-47762-w)
Supplement: Supplementary file 2 — Supplementary Tables. [file 41598_2023_47762_MOESM2_ESM.xlsx]

## Sheet: Supplementary Table S1
ID	Genbank ID	Haplogroup	Age	Sex	Region	Origin	Latitude	Longitude
M0101	SRR11177266	M51a	48	male	Northeast	Buriram	14.9951	103.112
M0102	SRR11177265	M7b1a1a3	40	male	East	Sa Kaeo	13.8222	102.066
M0103	SRR11177254	M45	16	male	Northeast	Sisaket	15.1186	104.322
M0104	SRR11177252	*M21b1a	17	male	Central	Bangkok	13.7563	100.502
M0105	SRR11177251	M76	3	male	Central	Bangkok	13.7563	100.502
M0106	SRR11177250	M12b1b	10	male	Northeast	Surin	14.8833	103.494
M0107	SRR11177249	F1a1a1	19	male	Northeast	Ubon Ratchathani	15.2294	104.861
M0108	SRR11177248	B5a1a	19	male	Northeast	Mukdahan	16.5469	104.716
M0109	SRR11177247	*E	21	female	South	Nakhon Si Thammarat	8.4056	99.9497
M0110	SRR11177246	*E1a1a1	22	male	Central	Bangkok	13.7563	100.502
M0111	SRR11177264	F1f	23	male	Northeast	Surin	14.8833	103.494
M0112	SRR11177263	F1a1d	26	male	Central	Bangkok	13.7563	100.502
M0113	SRR11177262	F1f	28	male	Northeast	Nakhon Phanom	17.3864	104.643
M0114	SRR11177261	M17c1a1a	39	male	South	Nakhon Si Thammarat	8.4056	99.9497
M0115	SRR11177260	M7b1a1	37	male	Central	Pathum Thani	14.0236	100.53
M0116	SRR11177259	M12b1b	25	male	Northeast	Sisaket	15.1186	104.322
M0117	SRR11177258	F1a1a	23	male	Central	Bangkok	13.7563	100.502
M0201	SRR12357949	R9b1a2b	52	male	Northeast	Roi Et	16.05	103.65
M0202	SRR12357948	C7a	54	male	Northeast	Maha Sarakham	16.1797	103.302
M0203	SRR12357937	F1a1a1	42	male	Northeast	Ubon Ratchathani	15.2294	104.861
M0204	SRR12357932	F3a1	35	male	Central	Samut Sakhon	13.5347	100.275
M0205	SRR12357931	*Z3d	58	male	Central	Samut Prakan	13.6094	100.611
M0206	SRR12357930	M12b1a2	27	male	Northeast	Nong Khai	17.8747	102.75
M0207	SRR12357929	N21+195	60	male	East	Prachinburi	14.0556	101.372
M0208	SRR12357928	F1a1d	41	male	Northeast	Udon Thani	17.4092	102.792
M0209	SRR12357927	F1e3	50	male	Central	Pathum Thani	14.0236	100.53
M0210	SRR12357926	*D4h1c	73	male	Central	Nonthaburi	13.8639	100.502
M0211	SRR12357947	M76	41	male	Northeast	Nakhon Ratchasima	14.975	102.103
M0213	SRR12357945	N10b	38	male	Central	Bangkok	13.7563	100.502
M0214	SRR12357944	B5a1a	48	male	Northeast	Yasothon	15.8006	104.153
M0215	SRR12357943	B4a5	53	male	Central	Bangkok	13.7563	100.502
M0216	SRR12357942	M74b2	59	male	Northeast	Sakon Nakhon	17.1475	104.142
M0217	SRR12357941	B4a1c4	24	male	Northeast	Mukdahan	16.5469	104.716
M0218	SRR12357940	F1f	61	male	Northeast	Ubon Ratchathani	15.2294	104.861
M0219	SRR12357939	F1a1a1	44	female	Northeast	Nakhon Phanom	17.3864	104.643
M0220	SRR12357938	N9a6	33	female	Northeast	Sakon Nakhon	17.1475	104.142
M0221	SRR12357936	R9b1a3	48	male	North	Lampang	18.2903	99.4819
M0222	SRR12357935	B4c2	28	male	Northeast	Roi Et	16.05	103.65
M0301	SRR12349559	F1f	60	male	Central	Bangkok	13.7563	100.502
M0302	SRR12349558	*M8a2	75	male	Central	Bangkok	13.7563	100.502
M0303	SRR12349547	F1f	40	male	Central	Bangkok	13.7563	100.502
M0304	SRR12349544	M24b	87	male	Central	Bangkok	13.7563	100.502
M0305	SRR12349543	M7c1a	22	male	Northeast	Kalasin	16.4303	103.51
M0306	SRR12349542	M7b1a1+(16192)	69	male	Central	Bangkok	13.7563	100.502
M0307	SRR12349541	B5a1b1	31	male	Central	Bangkok	13.7563	100.502
M0308	SRR12349540	B5a1a	59	male	Central	Bangkok	13.7563	100.502
M0309	SRR12349539	C7a1a	42	female	Central	Ayutthaya	14.3581	100.566
M0310	SRR12349538	F1f	59	male	Central	Samut Prakan	13.6094	100.611
M0311	SRR12349557	R+16189	37	male	Central	Phichit	16.4467	100.35
M0312	SRR12349556	M76a	39	male	Central	Bangkok	13.7563	100.502
M0313	SRR12349555	F1a1a1	43	female	East	Sa Kaeo	13.8222	102.066
M0314	SRR12349554	B4c1b2c2	64	male	Central	Bangkok	13.7563	100.502
M0315	SRR12349553	M7b1a1h	52	female	Northeast	Nakhon Phanom	17.3864	104.643
M0316	SRR12349552	N10b	58	male	Central	Samut Prakan	13.6094	100.611
M0318	SRR12349550	M12b1b	45	male	Northeast	Khon Kaen	16.4397	102.832
M0319	SRR12349549	F1a	63	male	Central	Bangkok	13.7563	100.502
M0320	SRR12349548	F1a1'4	61	male	Central	Bangkok	13.7563	100.502
M0321	SRR12349546	M21b2	34	male	Central	Bangkok	13.7563	100.502
M0322	SRR12349545	*U2b1	74	female	Central	Bangkok	13.7563	100.502
M0401	SRR12349699	M20	45	male	South	Ranong	9.9611	98.6347
M0402	SRR12349698	M7b1a1g	65	male	Central	Bangkok	13.7563	100.502
M0403	SRR12349688	F2e	67	male	Central	Bangkok	13.7563	100.502
M0404	SRR12349687	B5b1	57	male	Central	Ayutthaya	14.3581	100.566
M0405	SRR12349686	F1a1a1	18	male	Northeast	Nakhon Ratchasima	14.975	102.103
M0406	SRR12349685	F1a1a	39	male	Central	Phitsanulok	16.8336	100.267
M0407	SRR12349684	B5a1a	46	male	Central	Suphan Buri	14.4747	100.119
M0408	SRR12349683	F3a1	59	male	Central	Bangkok	13.7563	100.502
M0409	SRR12349682	*D4b2b2b	73	male	Central	Samut Prakan	13.6094	100.611
M0410	SRR12349681	F1g	37	male	Central	Bangkok	13.7563	100.502
M0411	SRR12349697	M7b1a1h	29	male	Central	Bangkok	13.7563	100.502
M0412	SRR12349696	B5a1d	31	female	South	Nakhon Si Thammarat	8.4056	99.9497
M0413	SRR12349695	M7b1a1d1	24	male	Central	Pathum Thani	14.0236	100.53
M0414	SRR12349694	*M69a	34	female	Northeast	Udon Thani	17.4092	102.792
M0415	SRR12349693	F1f	27	male	Central	Bangkok	13.7563	100.502
M0416	SRR12349692	M17a	52	male	Central	Bangkok	13.7563	100.502
M0417	SRR12349691	F1c1a2	39	male	North	Lampang	18.2903	99.4819
M0418	SRR12349690	F1f	43	male	South	Krabi	8.0542	98.9283
M0419	SRR12349689	*M12b1a2a	22	male	Northeast	Buriram	14.9951	103.112
M0501	SRR12349712	B5a1a	49	male	Central	Samut Prakan	13.6094	100.611
M0502	SRR12349711	B5a1b1	40	female	Central	Bangkok	13.7563	100.502
M0503	SRR12349709	A14	57	female	Central	Bangkok	13.7563	100.502
M0504	SRR12349708	F1a	16	male	Central	Pathum Thani	14.0236	100.53
M0505	SRR12349707	B4c2	50	male	Central	Samut Prakan	13.6094	100.611
M0506	SRR12349706	Z3a1a	81	male	Central	Saraburi	14.5347	100.887
M0507	SRR12349705	F1a1a	29	male	Central	Phitsanulok	16.8336	100.267
M0508	SRR12349704	R+16189	42	male	Northeast	Yasothon	15.8006	104.153
M0509	SRR12349703	B5a1a	25	female	Central	Lopburi	14.8161	100.655
M0510	SRR12349702	B4g2	51	female	Northeast	Khon Kaen	16.4397	102.832
M0601	SRR12349710	M74	39	male	South	Trang	7.56	99.6064
M0707	SRR12357958	F2	76	male	Central	Bangkok	13.7563	100.502
M0708	SRR12357957	B5a1a	52	male	Northeast	Buriram	14.9951	103.112
M0709	SRR12357956	M7b1a1f	62	male	Central	Bangkok	13.7563	100.502
M0710	SRR12357955	R9b2	43	male	Northeast	Surin	14.8833	103.494
M0711	SRR12357971	*M10a1b	66	male	Central	Samut Prakan	13.6094	100.611
M0712	SRR12357970	*M60a1	17	male	Central	Bangkok	13.7563	100.502
M0713	SRR12357969	F1a1a1	28	male	Central	Bangkok	13.7563	100.502
M0714	SRR12357968	B4g2	56	male	North	Chiang Rai	19.9003	99.8342
M0715	SRR12357967	B5a1a	45	male	Central	Phetchabun	16.4381	101.154
M0716	SRR12357966	*M38	55	male	Central	Bangkok	13.7563	100.502
M0717	SRR12357965	F1f	69	male	Central	Bangkok	13.7563	100.502
M0718	SRR12357964	F1a1	46	female	Central	Bangkok	13.7563	100.502
M0719	SRR12357963	*D4a8	54	female	Central	Bangkok	13.7563	100.502
M0801	SRR12357979	*D4a8	78	female	Central	Phichit	16.4467	100.35
M0802	SRR12357978	N9a3	31	male	Central	Bangkok	13.7563	100.502
M0803	SRR12357987	N9a1	53	male	Northeast	Nakhon Ratchasima	14.975	102.103
M0804	SRR12357986	M74b1	58	male	Central	Bangkok	13.7563	100.502
M0805	SRR12357985	M72a	31	male	Northeast	Yasothon	15.8006	104.153
M0806	SRR12357984	M59	39	male	West	Ratchaburi	13.3212	99.4916
M0807	SRR12357983	M91a	53	male	Northeast	Nakhon Ratchasima	14.975	102.103
M0808	SRR12357982	B5a1d	57	male	Central	Bangkok	13.7563	100.502
M0809	SRR12357981	N9a6	33	male	Central	Bangkok	13.7563	100.502
M0810	SRR12357980	M74a	24	male	Northeast	Sisaket	15.1186	104.322
M0811	SRR12357977	B4a1a	59	male	Central	Bangkok	13.7563	100.502
M0812	SRR12357976	M7c1a	40	male	Northeast	Khon Kaen	16.4397	102.832
M0813	SRR12357992	B5a1a	46	male	Northeast	Sisaket	15.1186	104.322
M0814	SRR12357991	B5a1a	46	male	Central	Samut Prakan	13.6094	100.611
M0815	SRR12357990	D4a	70	male	Central	Bangkok	13.7563	100.502
M0816	SRR12357989	B4g2	73	male	Central	Bangkok	13.7563	100.502
M0817	SRR12357988	B5a1a	21	male	East	Chachoengsao	13.6928	101.071
M0901	SRR12350334	F1f	47	male	Central	Bangkok	13.7563	100.502
M0902	SRR12350333	M20	25	male	Northeast	Sisaket	15.1186	104.322
M0903	SRR12350330	M7b1a1b	46	male	Central	Kamphaeng Phet	16.4497	99.525
M0904	SRR12350329	F1a1a1	57	male	Central	Bangkok	13.7563	100.502
M0905	SRR12350328	R22	58	male	Central	Bangkok	13.7563	100.502
M0906	SRR12350327	B4c2	53	male	Central	Nakhon Sawan	15.7053	100.135
M0907	SRR12350326	*B4c1b2a2	56	male	Central	Bangkok	13.7563	100.502
M0908	SRR12350325	F3a1	61	female	Central	Bangkok	13.7563	100.502
M0909	SRR12350324	R22	48	male	Central	Bangkok	13.7563	100.502
M0910	SRR12350323	B4g1a	37	male	Northeast	Yasothon	15.8006	104.153
M0911	SRR12350332	B5a1a	59	male	Northeast	Nakhon Phanom	17.3864	104.643
M0912	SRR12350331	M12b1b	33	male	East	Chonburi	13.3622	100.983
M1001	SRR12576676	*F2i	66	female	Central	Bangkok	13.7563	100.502
M1002	SRR12576675	N9a6	84	male	Central	Bangkok	13.7563	100.502
M1003	SRR12576684	B5a1a	75	male	Central	Bangkok	13.7563	100.502
M1004	SRR12576683	F1a1a1	61	male	Northeast	Roi et	16.05	103.65
M1005	SRR12576682	N21+195	24	male	Central	Bangkok	13.7563	100.502
M1006	SRR12576681	F4a2	24	male	Northeast	Ubon Ratchathani	15.2294	104.861
M1007	SRR12576680	M51a1b	56	male	Central	Bangkok	13.7563	100.502
M1008	SRR12576679	*M7c1b2	45	male	Northeast	Surin	14.8833	103.494
M1009	SRR12576678	M76a	58	male	Central	Bangkok	13.7563	100.502
M1010	SRR12576677	M1'20'51	53	male	Central	Bangkok	13.7563	100.502
M1011	SRR12576674	F1f	38	male	Northeast	Roi et	16.05	103.65
M1012	SRR12576673	*D4b1b	60	male	Central	Bangkok	13.7563	100.502
M1101	SRR12576782	M74b	54	male	Central	Bangkok	13.7563	100.502
M1102	SRR12576781	M17c	31	male	South	Trang	7.56	99.6064
M1103	SRR12576770	M24a	41	female	Central	Bangkok	13.7563	100.502
M1104	SRR12576766	B4a1e	28	male	North	Nan	18.7836	100.776
M1105	SRR12576765	B5a1a	55	male	Central	Bangkok	13.7563	100.502
M1106	SRR12576764	F1f	62	male	Northeast	Nakhon Ratchasima	14.975	102.103
M1107	SRR12576763	*B5a2a2	51	female	Central	Bangkok	13.7563	100.502
M1108	SRR12576762	F1f	43	male	Central	Bangkok	13.7563	100.502
M1109	SRR12576761	B4b1a2a	77	female	Central	Bangkok	13.7563	100.502
M1110	SRR12576760	N21+195	43	male	Central	Nonthaburi	13.8639	100.502
M1111	SRR12576780	B5a1a	37	female	Central	Nakhon Sawan	15.7053	100.135
M1112	SRR12576779	F1a1a1	20	male	Central	Bangkok	13.7563	100.502
M1113	SRR12576778	*F1c1a1	63	male	Central	Bangkok	13.7563	100.502
M1114	SRR12576777	*B5a2a2	26	male	Northeast	Roi et	16.05	103.65
M1115	SRR12576776	R+16189	29	male	Northeast	Nong Khai	17.8747	102.75
M1116	SRR12576775	R9b1a2b	75	male	Central	Samut Songkhram	13.4142	100.001
M1117	SRR12576774	F1e3	59	male	Central	Bangkok	13.7563	100.502
M1118	SRR12576773	F2d	64	female	Northeast	Surin	14.8833	103.494
M1119	SRR12576772	R+16189	60	male	Central	Bangkok	13.7563	100.502
M1120	SRR12576771	M71b	46	male	Central	Bangkok	13.7563	100.502
M1121	SRR12576769	M7c1c2	55	male	Central	Bangkok	13.7563	100.502
M1122	SRR12576768	B4a1c4	41	male	Northeast	Nakhon Ratchasima	14.975	102.103
M1123	SRR12576767	C7a	56	male	West	Tak	16.8839	99.1297
	* New haplogroups that have not been reported in Thailand population by :
	Kutanan, W. et al. Complete mitochondrial genomes of Thai and Lao populations indicate an ancient origin of Austroasiatic groups and demic diffusion in the spread of Tai-Kadai languages. Hum. Genet. 136, 85–98 (2017).
	Kutanan, W. et al. New insights from Thailand into the maternal genetic history of Mainland Southeast Asia. Eur. J. Hum. Genet. 26, 898–911 (2018).
	Kutanan, W. et al. Cultural variation impacts paternal and maternal genetic lineages of the Hmong-Mien and Sino-Tibetan groups from Thailand. Eur. J. Hum. Genet. 28, 1563–1579 (2020).

## Sheet: Supplementary Table S2
Accession number	Isolate	Haplogroup	Location	calBP	Reference
EU725621.2	Saqqaq	D2a1	Greenlandic Saqqaq settlement	3834 ±483	Gilbert et al. 2008
EU810403.1	Iceman	K1f	Eastern Alps near the Austro-Italian border	4550	Ermini et al. 2008
FN600416.1	Kostenki 14	U2	Kostenki, Russia	37,985 ± 665	Krause et al. 2009
JX186998.1	La Braña 1	U5b2c1	La Braña, León, Spain	7827 ±75.5	Sánchez-Quinto et al. 2012
KC417443.1	Tianyuan 1301	B4	Tianyuan Cave, China	39,475 ± 645	Fu et al. 2013a
KC521454.1	Boshan 11	B4c1a	Boshan, Shandong, China	8,180 ± 140	Fu et al. 2013b
KC521455.1	Loschbour	U5b1a	Echternach, Luxembourg	8,054 ± 127	Fu et al. 2013b
KC521457.1	Oberkassel 998	U5b1+16189+@16192	North Rhine-Westphalia, Germany	14,020 ± 150	Fu et al. 2013b
KC521458.1	DolniVestonice 14	U5	Hradec Králové, Czech Republic	31,155 ± 85	Fu et al. 2013b
KC521459.1	DolniVestonice 13	U8c	Hradec Králové, Czech Republic	31,155 ± 85	Fu et al. 2013b
KC998701.1	Lucy 939	D4h3a7	Lucy Island, Canada	6075 ±185	Cui et al. 2013
KC998702.1	Lucy 938	A2ag	Lucy Island, Canada	5675 ±195	Cui et al. 2013
KC998703.1	Dodge 152	A2ag	Dodge Island , Canada	2535 ±235	Cui et al. 2013
KC998705.1	Dodge 160	A2aq	Dodge Island , Canada	4855 ±275	Cui et al. 2013
KF523402.1	Bla7	H5	Blätterhöhle burial site, Germany	5615±20	Bollongino et al. 2013
KF523403.1	Bla10	H1c3	Blätterhöhle burial site, Germany	5367±63	Bollongino et al. 2013
KF523404.1	Bla11	U5b2b2	Blätterhöhle burial site, Germany	5871±60	Bollongino et al. 2013
KF523405.1	Bla13	H5	Blätterhöhle burial site, Germany	5462±102	Bollongino et al. 2013
KF523406.1	Bla14	U5b2b2	Blätterhöhle burial site, Germany	5552±49	Bollongino et al. 2013
KF523407.1	Bla20	U5a2c3	Blätterhöhle burial site, Germany	10601±58	Bollongino et al. 2013
Bollongino, R., Nehlich, O., Richards, M. P., Orschiedt, J., Thomas, M. G., Sell, C., Fajkosǒvá, Z., Powell, A., & Burger, J. (2013). 2000 years of parallel societies in Stone Age Central Europe. Science (New York, N.Y.), 342(6157), 479–481. https://doi.org/10.1126/SCIENCE.1245049
Cui, Y., Lindo, J., Hughes, C. E., Johnson, J. W., Hernandez, A. G., Kemp, B. M., Ma, J., Cunningham, R., Petzelt, B., Mitchell, J., Archer, D., Cybulski, J. S., & Malhi, R. S. (2013). Ancient DNA analysis of mid-holocene individuals from the Northwest Coast of North America reveals different evolutionary paths for mitogenomes. PloS One, 8(7). https://doi.org/10.1371/JOURNAL.PONE.0066948
Ermini, L., Olivieri, C., Rizzi, E., Corti, G., Bonnal, R., Soares, P., Luciani, S., Marota, I., De Bellis, G., Richards, M. B., & Rollo, F. (2008). Complete mitochondrial genome sequence of the Tyrolean Iceman. Current Biology : CB, 18(21), 1687–1693. https://doi.org/10.1016/J.CUB.2008.09.028
Fu, Q. (2013). A revised timescale for human evolution based on ancient mitochondrial genomes. Curr. Biol., 23, 553–559.
Fu, Q., Meyer, M., Gao, X., Stenzel, U., Burbano, H. A., Kelso, J., & Pääbo, S. (2013). DNA analysis of an early modern human from Tianyuan Cave, China. Proceedings of the National Academy of Sciences of the United States of America, 110(6), 2223–2227. https://doi.org/10.1073/PNAS.1221359110
Gilbert, M. T. P., Kivisild, T., Grønnow, B., Andersen, P. K., Metspalu, E., Reidla, M., Tamm, E., Axelsson, E., Götherström, A., Campos, P. F., Rasmussen, M., Metspalu, M., Higham, T. F. G., Schwenninger, J. L., Nathan, R., De Hoog, C. J., Koch, A., Møller, L. N., Andreasen, C., … Willerslev, E. (2008). Paleo-Eskimo mtDNA genome reveals matrilineal discontinuity in Greenland. Science (New York, …
Krause, J., Briggs, A. W., Kircher, M., Maricic, T., Zwyns, N., Derevianko, A., & Pääbo, S. (2010). A complete mtDNA genome of an early modern human from Kostenki, Russia. Current Biology : CB, 20(3), 231–236. https://doi.org/10.1016/J.CUB.2009.11.068
Sánchez-Quinto, F., Schroeder, H., Ramirez, O., Ávila-Arcos, M. C., Pybus, M., Olalde, I., Velazquez, A. M. V., Marcos, M. E. P., Encinas, J. M. V., Bertranpetit, J., Orlando, L., Gilbert, M. T. P., & Lalueza-Fox, C. (2012). Genomic Affinities of Two 7,000-Year-Old Iberian Hunter-Gatherers. Current Biology, 22(16), 1494–1499. https://doi.org/https://doi.org/10.1016/j.cub.2012.06.005

## Sheet: Supplementary Table S3
Haplogroup	This study(1)				This study(2)			Kutanan et al. 20217				Kutanan et al. 20218
	Sample size	Age	Lower HPD	Upper HPD	Age	Lower HPD	Upper HPD	Sample size	Age	Lower HPD	Upper HPD	Sample size	Age	Lower HPD	Upper HPD
B4+16261	9	36348.5	23554.1	51260.7	37791	26107	50238	NA	NA	NA	NA	NA	NA	NA	NA
B4a1	4	20709.7	11674.9	30357.5	17252	10089	24957	NA	NA	NA	NA	NA	NA	NA	NA
B4a1c4	2	3946.8	387.2	8503.2	3446	379	7292	14	10240	6182	14487	17	9528.46	5673.92	13668.8
B4c1b2	2	26319.5	15168.7	38332.4	24382	14923	34934	NA	NA	NA	NA	NA	NA	NA	NA
B4c2	3	13458.2	6244.2	22013.7	11598	4957	18513	11	10623	7107	17631	18	12761.5	7702.42	18226.7
B4g2	3	5675.4	805.1	11531.2	4681	751	9189	NA	NA	NA	NA	NA	NA	NA	NA
B5a	21	30571.1	19932.7	43208.1	23355	15568	31916	160	20252	13196	27886	199	23148.5	16360.3	30563.5
B5a1	19	24382.2	15421.3	34353.4	19221	12813	26773	158	16857	11693	22532	NA	NA	NA	NA
B5a1a	15	16239.9	10116.2	23388.4	13131	8583	18825	65	9465	7267	11972	84	10528.4	7009.64	14495.9
B5a1b1	2	11668.9	4923.7	19125.5	9423	4291	15184	26	8507	6438	10686	36	13822.5	8588.07	20104
B5a1d	2	7120.7	1372.6	13206.3	6689	1915	11620	52	8705	6641	11077	56	11062.6	6131.41	16415
B5a2a2	2	1401.7	0.055919	4275.3	1155	0.0996	3632	NA	NA	NA	NA	NA	NA	NA	NA
C7a	3	12305.4	5645.1	19853.7	10247	4686	16204	NA	NA	NA	NA	54	13603.1	9194.84	18382.2
D4a8	2	2769.7	42	6841.7	2882	41	6923	NA	NA	NA	NA	NA	NA	NA	NA
D4b	2	32511	20673	49349	26383	16091	38203	NA	NA	NA	NA	NA	NA	NA	NA
E	2	34993.9	20206.5	51034.1	32119	18082	46084	NA	NA	NA	NA	NA	NA	NA	NA
F1a	18	26231.8	17335.2	36131.6	21564	14583	29047	184	17825	12565	23276	233	17597.9	12944.1	23163
F1a1	15	19626	12761.3	27985	17160	11746	29047	NA	NA	NA	NA	NA	NA	NA	NA
F1a1'4	16	22670	14582.5	31712.8	17522	11746	24264	NA	NA	NA	NA	NA	NA	NA	NA
F1a1a	12	14765.1	9364	21275.2	12595	8201	17743	134	10075	7755	11701	173	12638.9	8885.19	17132.4
F1a1a1	9	11807.2	6941	17096.1	10002	6082	14296	69	8817	7092	10643	85	10369.1	7590.21	11810.6
F1a1d	2	10399.6	4381.9	16991.5	8869	3734	14196	17	6676	3163	9231	18	6483.33	2907.29	10528.8
F1c1a	2	22648.9	12931.6	33219.7	18573	10875	26989	NA	NA	NA	NA	NA	NA	NA	NA
F1e3	2	16416.6	7727.1	26225.1	13661	6927	21473	NA	NA	NA	NA	NA	NA	NA	NA
F1f	13	18254.8	10937.9	26684.1	15248	9567	21881	65	12517	7000	15389	84	10980.6	7235.09	15626.7
F2	4	30475.9	19343.5	43415.2	25267	16077	34603	NA	NA	NA	NA	21	23935.2	17170.8	31353.5
F3a1	3	13894.8	7510.8	21790.9	11982	6316	18599	15	21808	13903	31295	20	19112.6	12812.3	25873.9
M12b1	6	23313.4	13039.5	34732.6	18954	10742	27655	NA	NA	NA	NA	NA	NA	NA	NA
M12b1a2	2	5727.4	688.8	11851	4632	621	9425	NA	NA	NA	NA	NA	NA	NA	NA
M17	3	43734.6	29185.8	61440.4	48596	34822	61280	7	40440	29244	52628	18	40904.2	30197.3	52184.6
M17c	2	38485.9	24113.8	54610.2	46519	33525	59557	NA	NA	NA	NA	13	32177.8	23403.5	41810.1
M20	2	9941.9	3486.5	16379.4	8102	8145	13738	29	12229	7521	18355	30	12477.8	7287.09	17538
M21b	2	41381.9	26961.3	58064.6	42725	29153	56226	8	29030	20712	38392	13	34539.9	27357.7	42665.8
M24	3	27803.8	15177.8	41656.3	26110	15120	38037	21	19305	12300	28703	23	19997.9	12330.8	28224
M4''67	2	45498.9	29605.9	62839.8	45650	32353	59572	NA	NA	NA	NA	NA	NA	NA	NA
M51a	2	30087.2	17302.4	43180.9	28013	16820	38961	NA	NA	NA	NA	11	23652.7	15649.4	30973.6
M74	5	42247.2	28136.3	57977.9	43928	30276	57234	32	34866	26622	44683	35	34052.1	25392.9	42794.4
M74b	3	31532.8	19934.7	45219.1	27626	16613	39321	NA	NA	NA	NA	26	24068.7	18200	30801.8
M76	4	33555.8	21360.5	47617.2	29549	18770	40954	7	33689	22405	47078	12	30665.1	20459.9	42014.4
M76a	2	9755.7	3706.4	16305.7	8699	3517	14676	NA	NA	NA	NA	NA	NA	NA	NA
M7b1a1	9	19635.8	12014.4	28291.1	16827	8613	22380	104	16723	12570	21211	167	15990.7	12303.5	19874.9
M7b1a1h	2	9777.3	4310.6	15588.7	9927	3879	17778	NA	NA	NA	NA	NA	NA	NA	NA
M7b'c	13	45879.5	31706.3	62429.9	45832	33250	58583	NA	NA	NA	NA	NA	NA	NA	NA
M7c1	4	28120.9	16699.9	41219.9	22753	9511	25801	21	21657	14519	29420	30	21567	14859.8	28153.2
M7c1a	2	3845.6	395.4	8446.4	3300	387	6963	12	3656	997	7882	16	17464.8	10886.8	22890.3
N10b	2	10141.5	3544.8	17607.2	7983	3012	13567	NA	NA	NA	NA	NA	NA	NA	NA
N21+195	3	19149	9497.4	29949.4	20737	11485	30338	NA	NA	NA	NA	NA	NA	NA	NA
N9a1'3	2	17699.8	8639.6	28085.9	15610	7599	25104	NA	NA	NA	NA	NA	NA	NA	NA
N9a6	3	13122	6382.1	21223.1	10781	5214	17225	7	12056	6415	18767	9	12157.8	7080.02	17014.1
R+16189	41	55277.7	42133.4	72460.9	49806	36991	61731	NA	NA	NA	NA	NA	NA	NA	NA
R22	2	32717.6	20272	46692	33920	21764	47621	23	39214	29555	50055	26	39111.7	30325.4	49812.2
R9b	4	45505.8	29286	62257.2	44710	31985	58100	35	38677	29454	48807	68	32838	25372.8	40740.9
R9b1a	3	25784.6	13488.1	39772.3	19957	10873	30442	NA	NA	NA	NA	42	14387.6	9257.45	20045.4
R9b1a2b	2	6966.8	1242.4	13129.1	5630	994	10444	NA	NA	NA	NA	NA	NA	NA	NA
Z3	2	16898.6	7489.6	26534.7	14536	7155	23383	NA	NA	NA	NA	NA	NA	NA	NA
	(1) The entire mtDNA sequence with a single mutation rate of 4.33 × 10−8 substitutions per site per year
	(2) The mtDNA partitioned into coding and non-coding regions with mutation rates of 1.708 × 10−8 and 9.883 × 10−8, respectively.

## Sheet: Supplementary Table S4
AMOVA Result
Source of variations	Df	Sum Square	Mean Square	Sigma	Percentage of variation (%)
Between populations	5	168.615	33.7229	0.129978	0.413111
Within populations	160	5013.31	31.3332	31.3332	99.5869
Total	165	5181.93	31.4056	31.4632	100
Phi(Φ)-samples-total	0.00413111
Significance tests	Based on 999 replicates
Observation	0.129978
Simulated p-value	0.274
Alternative hypothesis	greater
Standardized Observation	0.500084
Expectation	-0.0124023
Variance	0.081061

## Sheet: Supplementary Table S5
Accession ID	Labsample ID	Dataset	Haplogroup published	Haplogroup	ethnicity	population	SuperPop	SuperPop2	SuperPop3	Country	Supergroup	FirstLetter	Phylotree	Macrohaplogroup (LMNR)
FJ383174.1	LA53	Chandrasekar2009	D4e3	D4e3	Lachungpa	Lachungpa	SAS	India	India	India	D4	D	D	M
FJ383175.1	LA73	Chandrasekar2009	D4j1a1	D4j1a1	Lachungpa	Lachungpa	SAS	India	India	India	D4	D	D	M
FJ383176.1	DB72	Chandrasekar2009	D4e4	D4e4	Dongri Bhill	Dongri Bhill	SAS	India	India	India	D4	D	D	M
FJ383177.1	WA120	Chandrasekar2009	D4j1b	D4j1b	Wanchoo	Wanchoo	SAS	India	India	India	D4	D	D	M
FJ383178.1	WA121	Chandrasekar2009	D4j1b	D4j1b	Wanchoo	Wanchoo	SAS	India	India	India	D4	D	D	M
FJ383179.1	WA21	Chandrasekar2009	D4g2a1c	D4g2a1c	Wanchoo	Wanchoo	SAS	India	India	India	D4	D	D	M
FJ383180.1	WA88	Chandrasekar2009	D5a2a1+@16172	D5a2a1+@16172	Wanchoo	Wanchoo	SAS	India	India	India	D5	D	D	M
FJ383181.1	DR96	Chandrasekar2009	D4j6	D4j6	Dirang Monpa	Dirang Monpa	SAS	India	India	India	D4	D	D	M
FJ383182.1	DR24	Chandrasekar2009	D4a1e	D4a1e	Dirang Monpa	Dirang Monpa	SAS	India	India	India	D4	D	D	M
FJ383183.1	LP104	Chandrasekar2009	D4j1a1	D4j1a1	Lepcha	Lepcha	SAS	India	India	India	D4	D	D	M
FJ383184.1	LP29	Chandrasekar2009	D4j1a1	D4j1a1	Lepcha	Lepcha	SAS	India	India	India	D4	D	D	M
FJ383185.1	LP57	Chandrasekar2009	D4j1a1	D4j1a1	Lepcha	Lepcha	SAS	India	India	India	D4	D	D	M
FJ383186.1	LP97	Chandrasekar2009	D4j1a1	D4j1a1	Lepcha	Lepcha	SAS	India	India	India	D4	D	D	M
FJ383187.1	GL44	Chandrasekar2009	D4b2b5*1	D4b2b5*1	Gallong	Gallong	SAS	India	India	India	D4	D	D	M
FJ383188.1	GL54	Chandrasekar2009	D4j1a1a	D4j1a1a	Gallong	Gallong	SAS	India	India	India	D4	D	D	M
FJ383189.1	GL69	Chandrasekar2009	D4j1a1a	D4j1a1a	Gallong	Gallong	SAS	India	India	India	D4	D	D	M
FJ383190.1	GL70	Chandrasekar2009	D5a2a1+@16172	D5a2a1+@16172	Gallong	Gallong	SAS	India	India	India	D5	D	D	M
FJ383191.1	GL78	Chandrasekar2009	D4b2b5*1	D4b2b5*1	Gallong	Gallong	SAS	India	India	India	D4	D	D	M
FJ383192.1	GL79	Chandrasekar2009	D4b2b5*1	D4b2b5*1	Gallong	Gallong	SAS	India	India	India	D4	D	D	M
FJ383193.1	GL89	Chandrasekar2009	D4j1a1a	D4j1a1a	Gallong	Gallong	SAS	India	India	India	D4	D	D	M
FJ383194.1	GL13	Chandrasekar2009	D4j1a1a	D4j1a1a	Gallong	Gallong	SAS	India	India	India	D4	D	D	M
FJ383195.1	GL17	Chandrasekar2009	D5a2a1b	D5a2a1b	Gallong	Gallong	SAS	India	India	India	D5	D	D	M
FJ383196.1	GL22	Chandrasekar2009	D4j1a1a	D4j1a1a	Gallong	Gallong	SAS	India	India	India	D4	D	D	M
FJ383197.1	GL23	Chandrasekar2009	D5a2	D5a2	Gallong	Gallong	SAS	India	India	India	D5	D	D	M
FJ383198.1	GL24	Chandrasekar2009	D4j1b2	D4j1b2	Gallong	Gallong	SAS	India	India	India	D4	D	D	M
FJ383199.1	GL28	Chandrasekar2009	D4j1b2	D4j1b2	Gallong	Gallong	SAS	India	India	India	D4	D	D	M
FJ383200.1	GL3	Chandrasekar2009	D4j1a1	D4j1a1	Gallong	Gallong	SAS	India	India	India	D4	D	D	M
FJ383201.1	GL30	Chandrasekar2009	D5a2	D5a2	Gallong	Gallong	SAS	India	India	India	D5	D	D	M
FJ383202.1	GL34	Chandrasekar2009	D4j1a1a	D4j1a1a	Gallong	Gallong	SAS	India	India	India	D4	D	D	M
FJ383203.1	GL36	Chandrasekar2009	D4j1a1	D4j1a1	Gallong	Gallong	SAS	India	India	India	D4	D	D	M
FJ383204.1	GL37	Chandrasekar2009	D5a2b	D5a2b	Gallong	Gallong	SAS	India	India	India	D5	D	D	M
FJ383205.1	GL39	Chandrasekar2009	D4b2b5*1	D4b2b5*1	Gallong	Gallong	SAS	India	India	India	D4	D	D	M
FJ383206.1	SK91	Chandrasekar2009	D5a2a1b*	D5a2a1b*	Sonowal Kachari	Sonowal Kachari	SAS	India	India	India	D5	D	D	M
FJ383207.1	SK95	Chandrasekar2009	D4e1a2	D4e1a2	Sonowal Kachari	Sonowal Kachari	SAS	India	India	India	D4	D	D	M
FJ383208.1	SK38	Chandrasekar2009	D5a2	D5a2	Sonowal Kachari	Sonowal Kachari	SAS	India	India	India	D5	D	D	M
FJ383209.1	SK55	Chandrasekar2009	D5a2a1b*	D5a2a1b*	Sonowal Kachari	Sonowal Kachari	SAS	India	India	India	D5	D	D	M
FJ383210.1	ST8	Chandrasekar2009	D4q*	D4q*	Shertukpen	Shertukpen	SAS	India	India	India	D4	D	D	M
FJ383211.1	ST81	Chandrasekar2009	D4q*	D4q*	Shertukpen	Shertukpen	SAS	India	India	India	D4	D	D	M
FJ383212.1	ST29	Chandrasekar2009	D4q*	D4q*	Shertukpen	Shertukpen	SAS	India	India	India	D4	D	D	M
FJ383213.1	ST31	Chandrasekar2009	D4b2b4	D4b2b4	Shertukpen	Shertukpen	SAS	India	India	India	D4	D	D	M
FJ383214.1	ST33	Chandrasekar2009	D4b2b4	D4b2b4	Shertukpen	Shertukpen	SAS	India	India	India	D4	D	D	M
FJ383215.1	ST56	Chandrasekar2009	D4q*	D4q*	Shertukpen	Shertukpen	SAS	India	India	India	D4	D	D	M
FJ383216.1	ST62	Chandrasekar2009	D4q*	D4q*	Shertukpen	Shertukpen	SAS	India	India	India	D4	D	D	M
FJ383217.1	TO1	Chandrasekar2009	D4j1a1b	D4j1a1b	Toto	Toto	SAS	India	India	India	D4	D	D	M
FJ383218.1	TO11	Chandrasekar2009	D4q1a	D4q1a	Toto	Toto	SAS	India	India	India	D4	D	D	M
FJ383219.1	TO12	Chandrasekar2009	D4q1a	D4q1a	Toto	Toto	SAS	India	India	India	D4	D	D	M
FJ383220.1	TO14	Chandrasekar2009	D4q1a	D4q1a	Toto	Toto	SAS	India	India	India	D4	D	D	M
FJ383221.1	TO15	Chandrasekar2009	D4q1a	D4q1a	Toto	Toto	SAS	India	India	India	D4	D	D	M
FJ383222.1	TO2	Chandrasekar2009	D4q1a	D4q1a	Toto	Toto	SAS	India	India	India	D4	D	D	M
FJ383223.1	TO3	Chandrasekar2009	D4j1a1b*	D4j1a1b*	Toto	Toto	SAS	India	India	India	D4	D	D	M
FJ383224.1	TO4	Chandrasekar2009	D4j1a1b*	D4j1a1b*	Toto	Toto	SAS	India	India	India	D4	D	D	M
FJ383225.1	TO5	Chandrasekar2009	D4j1a1b	D4j1a1b	Toto	Toto	SAS	India	India	India	D4	D	D	M
FJ383226.1	TO6	Chandrasekar2009	D4q1a	D4q1a	Toto	Toto	SAS	India	India	India	D4	D	D	M
FJ383227.1	TO8	Chandrasekar2009	D4j1a1b*	D4j1a1b*	Toto	Toto	SAS	India	India	India	D4	D	D	M
FJ383228.1	TO9	Chandrasekar2009	D4j1a1b*	D4j1a1b*	Toto	Toto	SAS	India	India	India	D4	D	D	M
FJ383229.1	TO101	Chandrasekar2009	D4q1a	D4q1a	Toto	Toto	SAS	India	India	India	D4	D	D	M
FJ383230.1	TO16	Chandrasekar2009	D4	D4	Toto	Toto	SAS	India	India	India	D4	D	D	M
FJ383231.1	TO20	Chandrasekar2009	D4j1a1b	D4j1a1b	Toto	Toto	SAS	India	India	India	D4	D	D	M
FJ383232.1	TO23	Chandrasekar2009	D4j1a1b*	D4j1a1b*	Toto	Toto	SAS	India	India	India	D4	D	D	M
FJ383233.1	TO33	Chandrasekar2009	D4j1a1b	D4j1a1b	Toto	Toto	SAS	India	India	India	D4	D	D	M
FJ383234.1	TO74	Chandrasekar2009	D4q1	D4q1	Toto	Toto	SAS	India	India	India	D4	D	D	M
FJ383235.1	TO88	Chandrasekar2009	D4q1a	D4q1a	Toto	Toto	SAS	India	India	India	D4	D	D	M
FJ383236.1	TO89	Chandrasekar2009	D4q1a	D4q1a	Toto	Toto	SAS	India	India	India	D4	D	D	M
FJ383237.1	TO93	Chandrasekar2009	D4j1a1b*	D4j1a1b*	Toto	Toto	SAS	India	India	India	D4	D	D	M
FJ383238.1	KR12	Chandrasekar2009	M2a2a	M2a2a	Katkari	Katkari	SAS	India	India	India	M2	M*	M*	M
FJ383239.1	KR15	Chandrasekar2009	M2a2a	M2a2a	Katkari	Katkari	SAS	India	India	India	M2	M*	M*	M
FJ383240.1	KR26	Chandrasekar2009	M2a1a1a1	M2a1a1a1	Katkari	Katkari	SAS	India	India	India	M2	M*	M*	M
FJ383241.1	KR29	Chandrasekar2009	M2a2a	M2a2a	Katkari	Katkari	SAS	India	India	India	M2	M*	M*	M
FJ383242.1	KR38	Chandrasekar2009	M2a2a	M2a2a	Katkari	Katkari	SAS	India	India	India	M2	M*	M*	M
FJ383243.1	KR22	Chandrasekar2009	M2a1a1a1	M2a1a1a1	Katkari	Katkari	SAS	India	India	India	M2	M*	M*	M
FJ383244.1	KR11	Chandrasekar2009	M2a1a1	M2a1a1	Katkari	Katkari	SAS	India	India	India	M2	M*	M*	M
FJ383245.1	KR23	Chandrasekar2009	M2a2a	M2a2a	Katkari	Katkari	SAS	India	India	India	M2	M*	M*	M
FJ383246.1	KR25	Chandrasekar2009	M2a1	M2a1	Katkari	Katkari	SAS	India	India	India	M2	M*	M*	M
FJ383247.1	HK48	Chandrasekar2009	M2a1a	M2a1a	Hill Kolam	Hill Kolam	SAS	India	India	India	M2	M*	M*	M
FJ383248.1	HK59	Chandrasekar2009	M2b1	M2b1	Hill Kolam	Hill Kolam	SAS	India	India	India	M2	M*	M*	M
FJ383249.1	KK50	Chandrasekar2009	M2b1	M2b1	Korku	Korku	SAS	India	India	India	M2	M*	M*	M
FJ383250.1	KK57	Chandrasekar2009	M2b1	M2b1	Korku	Korku	SAS	India	India	India	M2	M*	M*	M
FJ383251.1	DB83	Chandrasekar2009	M2a1b	M2a1b	Dongri Bhill	Dongri Bhill	SAS	India	India	India	M2	M*	M*	M
FJ383252.1	DB94	Chandrasekar2009	M2a1b	M2a1b	Dongri Bhill	Dongri Bhill	SAS	India	India	India	M2	M*	M*	M
FJ383253.1	DB62	Chandrasekar2009	M2a1b	M2a1b	Dongri Bhill	Dongri Bhill	SAS	India	India	India	M2	M*	M*	M
FJ383254.1	DB65	Chandrasekar2009	M2a1b	M2a1b	Dongri Bhill	Dongri Bhill	SAS	India	India	India	M2	M*	M*	M
FJ383255.1	BK13	Chandrasekar2009	M2a3	M2a3	Betta Kuruba	Betta Kuruba	SAS	India	India	India	M2	M*	M*	M
FJ383256.1	BK25	Chandrasekar2009	M2b3a	M2b3a	Betta Kuruba	Betta Kuruba	SAS	India	India	India	M2	M*	M*	M
FJ383257.1	BK9	Chandrasekar2009	M2b3a	M2b3a	Betta Kuruba	Betta Kuruba	SAS	India	India	India	M2	M*	M*	M
FJ383258.1	BK68	Chandrasekar2009	M2b3a	M2b3a	Betta Kuruba	Betta Kuruba	SAS	India	India	India	M2	M*	M*	M
FJ383259.1	BK32	Chandrasekar2009	M2b3a	M2b3a	Betta Kuruba	Betta Kuruba	SAS	India	India	India	M2	M*	M*	M
FJ383260.1	BK37	Chandrasekar2009	M2b3a	M2b3a	Betta Kuruba	Betta Kuruba	SAS	India	India	India	M2	M*	M*	M
FJ383261.1	BK46	Chandrasekar2009	M2b3a	M2b3a	Betta Kuruba	Betta Kuruba	SAS	India	India	India	M2	M*	M*	M
FJ383262.1	BK50	Chandrasekar2009	M2b3a	M2b3a	Betta Kuruba	Betta Kuruba	SAS	India	India	India	M2	M*	M*	M
FJ383263.1	BK56	Chandrasekar2009	M2b3a	M2b3a	Betta Kuruba	Betta Kuruba	SAS	India	India	India	M2	M*	M*	M
FJ383264.1	BK114	Chandrasekar2009	M2b3a	M2b3a	Betta Kuruba	Betta Kuruba	SAS	India	India	India	M2	M*	M*	M
FJ383265.1	BK70	Chandrasekar2009	M2b3a	M2b3a	Betta Kuruba	Betta Kuruba	SAS	India	India	India	M2	M*	M*	M
FJ383266.1	BK73	Chandrasekar2009	M2b3a	M2b3a	Betta Kuruba	Betta Kuruba	SAS	India	India	India	M2	M*	M*	M
FJ383267.1	BK80	Chandrasekar2009	M2b3a	M2b3a	Betta Kuruba	Betta Kuruba	SAS	India	India	India	M2	M*	M*	M
FJ383268.1	BK87	Chandrasekar2009	M2b3a	M2b3a	Betta Kuruba	Betta Kuruba	SAS	India	India	India	M2	M*	M*	M
FJ383269.1	BK91	Chandrasekar2009	M2b3a	M2b3a	Betta Kuruba	Betta Kuruba	SAS	India	India	India	M2	M*	M*	M
FJ383270.1	BK92	Chandrasekar2009	M2b3a	M2b3a	Betta Kuruba	Betta Kuruba	SAS	India	India	India	M2	M*	M*	M
FJ383271.1	BK97	Chandrasekar2009	M2b3a	M2b3a	Betta Kuruba	Betta Kuruba	SAS	India	India	India	M2	M*	M*	M
FJ383272.1	KU3	Chandrasekar2009	M2a1a3b	M2a1a3b	Kathakur	Kathakur	SAS	India	India	India	M2	M*	M*	M
FJ383273.1	KU35	Chandrasekar2009	M2a1a3a1	M2a1a3a1	Kathakur	Kathakur	SAS	India	India	India	M2	M*	M*	M
FJ383274.1	KU54	Chandrasekar2009	M2a1a3b	M2a1a3b	Kathakur	Kathakur	SAS	India	India	India	M2	M*	M*	M
FJ383275.1	KM27	Chandrasekar2009	M2a1a2a1a	M2a1a2a1a	Kamar	Kamar	SAS	India	India	India	M2	M*	M*	M
FJ383276.1	KM46	Chandrasekar2009	M2a1a2a1a	M2a1a2a1a	Kamar	Kamar	SAS	India	India	India	M2	M*	M*	M
FJ383277.1	KM49	Chandrasekar2009	M2a1a2a1a	M2a1a2a1a	Kamar	Kamar	SAS	India	India	India	M2	M*	M*	M
FJ383278.1	KM103	Chandrasekar2009	M2a1a2a1a	M2a1a2a1a	Kamar	Kamar	SAS	India	India	India	M2	M*	M*	M
FJ383279.1	KM74	Chandrasekar2009	M2a1a2a1a	M2a1a2a1a	Kamar	Kamar	SAS	India	India	India	M2	M*	M*	M
FJ383280.1	KM75	Chandrasekar2009	M2a1a2a1	M2a1a2a1	Kamar	Kamar	SAS	India	India	India	M2	M*	M*	M
FJ383281.1	KM85	Chandrasekar2009	M2a1a2a1a	M2a1a2a1a	Kamar	Kamar	SAS	India	India	India	M2	M*	M*	M
FJ383282.1	KM88	Chandrasekar2009	M2a1a2a1a	M2a1a2a1a	Kamar	Kamar	SAS	India	India	India	M2	M*	M*	M
FJ383283.1	KM94	Chandrasekar2009	M2a1a2a1a	M2a1a2a1a	Kamar	Kamar	SAS	India	India	India	M2	M*	M*	M
FJ383284.1	MLP99	Chandrasekar2009	M2a1*2	M2a1*2	Malpaharia	Malpaharia	SAS	India	India	India	M2	M*	M*	M
FJ383285.1	NI41	Chandrasekar2009	M2a1a1b1	M2a1a1b1	Nihal	Nihal	SAS	India	India	India	M2	M*	M*	M
FJ383286.1	NI29	Chandrasekar2009	M2a1a1b	M2a1a1b	Nihal	Nihal	SAS	India	India	India	M2	M*	M*	M
FJ383287.1	NI3	Chandrasekar2009	M2a1a	M2a1a	Nihal	Nihal	SAS	India	India	India	M2	M*	M*	M
FJ383288.1	NI76	Chandrasekar2009	M2a1a	M2a1a	Nihal	Nihal	SAS	India	India	India	M2	M*	M*	M
FJ383289.1	NI79	Chandrasekar2009	M2a1a1b1	M2a1a1b1	Nihal	Nihal	SAS	India	India	India	M2	M*	M*	M
FJ383290.1	NI87	Chandrasekar2009	M2a1a1b1	M2a1a1b1	Nihal	Nihal	SAS	India	India	India	M2	M*	M*	M
FJ383291.1	MN73	Chandrasekar2009	M2a3	M2a3	Munda	Munda	SAS	India	India	India	M2	M*	M*	M
FJ383292.1	AD54	Chandrasekar2009	M2a1	M2a1	Andh	Andh	SAS	India	India	India	M2	M*	M*	M
FJ383293.1	KU29	Chandrasekar2009	M4a*	M4a*	Kathakur	Kathakur	SAS	India	India	India	M4	M*	M*	M
FJ383294.1	DR77	Chandrasekar2009	M67	M67	Dirang Monpa	Dirang Monpa	SAS	India	India	India	M67	M*	M*	M
FJ383295.1	MT108	Chandrasekar2009	M65b*	M65b*	Mathakur	Mathakur	SAS	India	India	India	M65	M*	M*	M
FJ383296.1	KU211	Chandrasekar2009	M4a*	M4a*	Kathakur	Kathakur	SAS	India	India	India	M4	M*	M*	M
FJ383297.1	KU101	Chandrasekar2009	M65b*	M65b*	Kathakur	Kathakur	SAS	India	India	India	M65	M*	M*	M
FJ383298.1	KU165	Chandrasekar2009	M65b*	M65b*	Kathakur	Kathakur	SAS	India	India	India	M65	M*	M*	M
FJ383299.1	KU219	Chandrasekar2009	M65b*	M65b*	Kathakur	Kathakur	SAS	India	India	India	M65	M*	M*	M
FJ383300.1	ST36	Chandrasekar2009	M67	M67	Shertukpen	Shertukpen	SAS	India	India	India	M67	M*	M*	M
FJ383301.1	AD27	Chandrasekar2009	M6a2	M6a2	Andh	Andh	SAS	India	India	India	M6	M*	M*	M
FJ383302.1	PB26	Chandrasekar2009	M6a1a*	M6a1a*	Pauri Bhuiya	Pauri Bhuiya	SAS	India	India	India	M6	M*	M*	M
FJ383303.1	PB58	Chandrasekar2009	M6a1a*	M6a1a*	Pauri Bhuiya	Pauri Bhuiya	SAS	India	India	India	M6	M*	M*	M
FJ383304.1	PB105	Chandrasekar2009	M6a1a*	M6a1a*	Pauri Bhuiya	Pauri Bhuiya	SAS	India	India	India	M6	M*	M*	M
FJ383305.1	KK56	Chandrasekar2009	M6a2	M6a2	Korku	Korku	SAS	India	India	India	M6	M*	M*	M
FJ383306.1	MN69	Chandrasekar2009	M6a1a	M6a1a	Munda	Munda	SAS	India	India	India	M6	M*	M*	M
FJ383307.1	MN13	Chandrasekar2009	M6a1a	M6a1a	Munda	Munda	SAS	India	India	India	M6	M*	M*	M
FJ383308.1	MUN84	Chandrasekar2009	M6a1a	M6a1a	Munda	Munda	SAS	India	India	India	M6	M*	M*	M
FJ383309.1	HK67	Chandrasekar2009	M6a1a	M6a1a	Hill Kolam	Hill Kolam	SAS	India	India	India	M6	M*	M*	M
FJ383310.1	SK39	Chandrasekar2009	M9a1b1a1	M9a1b1a1	Sonowal Kachari	Sonowal Kachari	SAS	India	India	India	M9	M9	M9	M
FJ383311.1	GL26	Chandrasekar2009	M9a1b1a	M9a1b1a	Gallong	Gallong	SAS	India	India	India	M9	M9	M9	M
FJ383312.1	GL4	Chandrasekar2009	M9a1b1a1	M9a1b1a1	Gallong	Gallong	SAS	India	India	India	M9	M9	M9	M
FJ383313.1	SK100	Chandrasekar2009	M9a1b1a1	M9a1b1a1	Sonowal Kachari	Sonowal Kachari	SAS	India	India	India	M9	M9	M9	M
FJ383314.1	SK106	Chandrasekar2009	M9a1b1	M9a1b1	Sonowal Kachari	Sonowal Kachari	SAS	India	India	India	M9	M9	M9	M
FJ383315.1	SK72	Chandrasekar2009	M9a1b1	M9a1b1	Sonowal Kachari	Sonowal Kachari	SAS	India	India	India	M9	M9	M9	M
FJ383316.1	SK78	Chandrasekar2009	M9a1b1a1	M9a1b1a1	Sonowal Kachari	Sonowal Kachari	SAS	India	India	India	M9	M9	M9	M
FJ383317.1	SK80	Chandrasekar2009	M9a1b1a1	M9a1b1a1	Sonowal Kachari	Sonowal Kachari	SAS	India	India	India	M9	M9	M9	M
FJ383318.1	SK96	Chandrasekar2009	M9a1b1a1	M9a1b1a1	Sonowal Kachari	Sonowal Kachari	SAS	India	India	India	M9	M9	M9	M
FJ383319.1	LAC32	Chandrasekar2009	M9a1a1c1b1a	M9a1a1c1b1a	Lachungpa	Lachungpa	SAS	India	India	India	M9	M9	M9	M
FJ383320.1	LAC70	Chandrasekar2009	M9a1a1c1b	M9a1a1c1b	Lachungpa	Lachungpa	SAS	India	India	India	M9	M9	M9	M
FJ383321.1	WA106	Chandrasekar2009	M9a1b1	M9a1b1	Wanchoo	Wanchoo	SAS	India	India	India	M9	M9	M9	M
FJ383322.1	WA30	Chandrasekar2009	M9a1b1a1	M9a1b1a1	Wanchoo	Wanchoo	SAS	India	India	India	M9	M9	M9	M
FJ383323.1	WA60	Chandrasekar2009	M9a1b1	M9a1b1	Wanchoo	Wanchoo	SAS	India	India	India	M9	M9	M9	M
FJ383324.1	DR100	Chandrasekar2009	M9a1a1c1b2	M9a1a1c1b2	Dirang Monpa	Dirang Monpa	SAS	India	India	India	M9	M9	M9	M
FJ383325.1	DR46	Chandrasekar2009	M9a1a1c1b2	M9a1a1c1b2	Dirang Monpa	Dirang Monpa	SAS	India	India	India	M9	M9	M9	M
FJ383326.1	LP105	Chandrasekar2009	M9a1b1b	M9a1b1b	Lepcha	Lepcha	SAS	India	India	India	M9	M9	M9	M
FJ383327.1	LP60	Chandrasekar2009	M9a1b1b	M9a1b1b	Lepcha	Lepcha	SAS	India	India	India	M9	M9	M9	M
FJ383328.1	LP71	Chandrasekar2009	M9a1b1b	M9a1b1b	Lepcha	Lepcha	SAS	India	India	India	M9	M9	M9	M
FJ383329.1	LP88	Chandrasekar2009	M9a1b1b	M9a1b1b	Lepcha	Lepcha	SAS	India	India	India	M9	M9	M9	M
FJ383330.1	LP92	Chandrasekar2009	M9a1b1b	M9a1b1b	Lepcha	Lepcha	SAS	India	India	India	M9	M9	M9	M
FJ383331.1	GL80	Chandrasekar2009	M11a1	M11a1	Gallong	Gallong	SAS	India	India	India	M11	M*	M*	M
FJ383332.1	GL88	Chandrasekar2009	M11a1	M11a1	Gallong	Gallong	SAS	India	India	India	M11	M*	M*	M
FJ383333.1	GL19	Chandrasekar2009	M11a1	M11a1	Gallong	Gallong	SAS	India	India	India	M11	M*	M*	M
FJ383334.1	WA94	Chandrasekar2009	M11a	M11a	Wanchoo	Wanchoo	SAS	India	India	India	M11	M*	M*	M
FJ383335.1	PB37	Chandrasekar2009	M18b	M18b	Pauri Bhuiya	Pauri Bhuiya	SAS	India	India	India	M18	M*	M*	M
FJ383336.1	NI17	Chandrasekar2009	M18a	M18a	Nihal	Nihal	SAS	India	India	India	M18	M*	M*	M
FJ383337.1	MN54	Chandrasekar2009	M18c	M18c	Munda	Munda	SAS	India	India	India	M18	M*	M*	M
FJ383338.1	KK45	Chandrasekar2009	M33a2a	M33a2a	Korku	Korku	SAS	India	India	India	M33	M*	M*	M
FJ383339.1	LP12	Chandrasekar2009	M33a1a	M33a1a	Lepcha	Lepcha	SAS	India	India	India	M33	M*	M*	M
FJ383340.1	LP27	Chandrasekar2009	M33a1a	M33a1a	Lepcha	Lepcha	SAS	India	India	India	M33	M*	M*	M
FJ383341.1	LP52	Chandrasekar2009	M33a1a	M33a1a	Lepcha	Lepcha	SAS	India	India	India	M33	M*	M*	M
FJ383342.1	LP70	Chandrasekar2009	M33a1a	M33a1a	Lepcha	Lepcha	SAS	India	India	India	M33	M*	M*	M
FJ383343.1	LP79	Chandrasekar2009	M33a1a	M33a1a	Lepcha	Lepcha	SAS	India	India	India	M33	M*	M*	M
FJ383344.1	LP80	Chandrasekar2009	M33a1a	M33a1a	Lepcha	Lepcha	SAS	India	India	India	M33	M*	M*	M
FJ383345.1	LP89	Chandrasekar2009	M33a1a	M33a1a	Lepcha	Lepcha	SAS	India	India	India	M33	M*	M*	M
FJ383346.1	ML100	Chandrasekar2009	M33d	M33d	Malpaharia	Malpaharia	SAS	India	India	India	M33	M*	M*	M
FJ383347.1	ML36	Chandrasekar2009	M33d	M33d	Malpaharia	Malpaharia	SAS	India	India	India	M33	M*	M*	M
FJ383348.1	ML40	Chandrasekar2009	M33d	M33d	Malpaharia	Malpaharia	SAS	India	India	India	M33	M*	M*	M
FJ383349.1	ML42	Chandrasekar2009	M33d	M33d	Malpaharia	Malpaharia	SAS	India	India	India	M33	M*	M*	M
FJ383350.1	ML80	Chandrasekar2009	M33d	M33d	Malpaharia	Malpaharia	SAS	India	India	India	M33	M*	M*	M
FJ383351.1	MA114	Chandrasekar2009	M33b1	M33b1	Madia	Madia	SAS	India	India	India	M33	M*	M*	M
FJ383352.1	DB71	Chandrasekar2009	M33a1b*	M33a1b*	Dongri Bhill	Dongri Bhill	SAS	India	India	India	M33	M*	M*	M
FJ383353.1	DB1	Chandrasekar2009	M33a1b*	M33a1b*	Dongri Bhill	Dongri Bhill	SAS	India	India	India	M33	M*	M*	M
FJ383354.1	DB20	Chandrasekar2009	M33a1b*	M33a1b*	Dongri Bhill	Dongri Bhill	SAS	India	India	India	M33	M*	M*	M
FJ383355.1	DB45	Chandrasekar2009	M33a1b*	M33a1b*	Dongri Bhill	Dongri Bhill	SAS	India	India	India	M33	M*	M*	M
FJ383356.1	DB49	Chandrasekar2009	M33a1b*	M33a1b*	Dongri Bhill	Dongri Bhill	SAS	India	India	India	M33	M*	M*	M
FJ383357.1	DB55	Chandrasekar2009	M33a1b*	M33a1b*	Dongri Bhill	Dongri Bhill	SAS	India	India	India	M33	M*	M*	M
FJ383358.1	DB56	Chandrasekar2009	M33a1b*	M33a1b*	Dongri Bhill	Dongri Bhill	SAS	India	India	India	M33	M*	M*	M
FJ383359.1	TO46	Chandrasekar2009	M33a3a	M33a3a	Toto	Toto	SAS	India	India	India	M33	M*	M*	M
FJ383360.1	NI10	Chandrasekar2009	M33a2a	M33a2a	Nihal	Nihal	SAS	India	India	India	M33	M*	M*	M
FJ383361.1	KR6	Chandrasekar2009	M33a2	M33a2	Katkari	Katkari	SAS	India	India	India	M33	M*	M*	M
FJ383362.1	SK53	Chandrasekar2009	M33b1*	M33b1*	Sonowal Kachari	Sonowal Kachari	SAS	India	India	India	M33	M*	M*	M
FJ383363.1	AD104	Chandrasekar2009	M35a2	M35a2	Andh	Andh	SAS	India	India	India	M35	M*	M*	M
FJ383364.1	AD3	Chandrasekar2009	M35a1	M35a1	Andh	Andh	SAS	India	India	India	M35	M*	M*	M
FJ383365.1	AD55	Chandrasekar2009	M35a1	M35a1	Andh	Andh	SAS	India	India	India	M35	M*	M*	M
FJ383366.1	AD71	Chandrasekar2009	M35c	M35c	Andh	Andh	SAS	India	India	India	M35	M*	M*	M
FJ383367.1	AD90	Chandrasekar2009	M35c	M35c	Andh	Andh	SAS	India	India	India	M35	M*	M*	M
FJ383368.1	DB54	Chandrasekar2009	M35a1	M35a1	Dongri Bhill	Dongri Bhill	SAS	India	India	India	M35	M*	M*	M
FJ383369.1	TO7	Chandrasekar2009	M35b4*	M35b4*	Toto	Toto	SAS	India	India	India	M35	M*	M*	M
FJ383370.1	TO54	Chandrasekar2009	M35b4*	M35b4*	Toto	Toto	SAS	India	India	India	M35	M*	M*	M
FJ383371.1	TO76	Chandrasekar2009	M35b4*	M35b4*	Toto	Toto	SAS	India	India	India	M35	M*	M*	M
FJ383372.1	HK108	Chandrasekar2009	M35a2	M35a2	Hill Kolam	Hill Kolam	SAS	India	India	India	M35	M*	M*	M
FJ383373.1	MN37	Chandrasekar2009	M35b2	M35b2	Munda	Munda	SAS	India	India	India	M35	M*	M*	M
FJ383374.1	MA128	Chandrasekar2009	M35b1	M35b1	Madia	Madia	SAS	India	India	India	M35	M*	M*	M
FJ383375.1	MA133	Chandrasekar2009	M35b1	M35b1	Madia	Madia	SAS	India	India	India	M35	M*	M*	M
FJ383376.1	MA21	Chandrasekar2009	M35b1	M35b1	Madia	Madia	SAS	India	India	India	M35	M*	M*	M
FJ383377.1	MA57	Chandrasekar2009	M35b1	M35b1	Madia	Madia	SAS	India	India	India	M35	M*	M*	M
FJ383378.1	MA71	Chandrasekar2009	M35b1	M35b1	Madia	Madia	SAS	India	India	India	M35	M*	M*	M
FJ383379.1	MA9	Chandrasekar2009	M35b1	M35b1	Madia	Madia	SAS	India	India	India	M35	M*	M*	M
FJ383380.1	NI49	Chandrasekar2009	M35a	M35a	Nihal	Nihal	SAS	India	India	India	M35	M*	M*	M
FJ383381.1	KD109	Chandrasekar2009	M35b2*1	M35b2*1	Kathodi	Kathodi	SAS	India	India	India	M35	M*	M*	M
FJ383382.1	KD70	Chandrasekar2009	M35c*	M35c*	Kathodi	Kathodi	SAS	India	India	India	M35	M*	M*	M
FJ383383.1	KD90	Chandrasekar2009	M35c*	M35c*	Kathodi	Kathodi	SAS	India	India	India	M35	M*	M*	M
FJ383384.1	BK30	Chandrasekar2009	M35a1a	M35a1a	Betta Kuruba	Betta Kuruba	SAS	India	India	India	M35	M*	M*	M
FJ383385.1	BK67	Chandrasekar2009	M35a1a	M35a1a	Betta Kuruba	Betta Kuruba	SAS	India	India	India	M35	M*	M*	M
FJ383386.1	BK35	Chandrasekar2009	M35a1a	M35a1a	Betta Kuruba	Betta Kuruba	SAS	India	India	India	M35	M*	M*	M
FJ383387.1	BK55	Chandrasekar2009	M35a1a	M35a1a	Betta Kuruba	Betta Kuruba	SAS	India	India	India	M35	M*	M*	M
FJ383388.1	BK61	Chandrasekar2009	M35a1a	M35a1a	Betta Kuruba	Betta Kuruba	SAS	India	India	India	M35	M*	M*	M
FJ383389.1	BK63	Chandrasekar2009	M35a1a	M35a1a	Betta Kuruba	Betta Kuruba	SAS	India	India	India	M35	M*	M*	M
FJ383390.1	BK66	Chandrasekar2009	M35a1a	M35a1a	Betta Kuruba	Betta Kuruba	SAS	India	India	India	M35	M*	M*	M
FJ383391.1	BK86	Chandrasekar2009	M35a1a	M35a1a	Betta Kuruba	Betta Kuruba	SAS	India	India	India	M35	M*	M*	M
FJ383392.1	DR64	Chandrasekar2009	M35b+16304	M35b+16304	Dirang Monpa	Dirang Monpa	SAS	India	India	India	M35	M*	M*	M
FJ383393.1	TO37	Chandrasekar2009	M35b4*	M35b4*	Toto	Toto	SAS	India	India	India	M35	M*	M*	M
FJ383394.1	KK46	Chandrasekar2009	M38b	M38b	Korku	Korku	SAS	India	India	India	M38	M*	M*	M
FJ383395.1	KR34	Chandrasekar2009	M38c	M38c	Katkari	Katkari	SAS	India	India	India	M38	M*	M*	M
FJ383396.1	KR37	Chandrasekar2009	M38c*	M38c*	Katkari	Katkari	SAS	India	India	India	M38	M*	M*	M
FJ383397.1	KU111	Chandrasekar2009	M38c*	M38c*	Kathakur	Kathakur	SAS	India	India	India	M38	M*	M*	M
FJ383398.1	KU13	Chandrasekar2009	M38c*	M38c*	Kathakur	Kathakur	SAS	India	India	India	M38	M*	M*	M
FJ383399.1	KU169	Chandrasekar2009	M38c*	M38c*	Kathakur	Kathakur	SAS	India	India	India	M38	M*	M*	M
FJ383400.1	KU171	Chandrasekar2009	M38c*	M38c*	Kathakur	Kathakur	SAS	India	India	India	M38	M*	M*	M
FJ383401.1	KU49	Chandrasekar2009	M38c*	M38c*	Kathakur	Kathakur	SAS	India	India	India	M38	M*	M*	M
FJ383402.1	KK32	Chandrasekar2009	M38b	M38b	Korku	Korku	SAS	India	India	India	M38	M*	M*	M
FJ383403.1	PB52	Chandrasekar2009	M38b*	M38b*	Pauri Bhuiya	Pauri Bhuiya	SAS	India	India	India	M38	M*	M*	M
FJ383404.1	MN19	Chandrasekar2009	M38b	M38b	Munda	Munda	SAS	India	India	India	M38	M*	M*	M
FJ383405.1	MN29	Chandrasekar2009	M38b*	M38b*	Munda	Munda	SAS	India	India	India	M38	M*	M*	M
FJ383406.1	ML47	Chandrasekar2009	M40a	M40a	Malpaharia	Malpaharia	SAS	India	India	India	M40	M*	M*	M
FJ383407.1	NI106	Chandrasekar2009	M40a1	M40a1	Nihal	Nihal	SAS	India	India	India	M40	M*	M*	M
FJ383408.1	NI107	Chandrasekar2009	M40a1	M40a1	Nihal	Nihal	SAS	India	India	India	M40	M*	M*	M
FJ383409.1	KM69	Chandrasekar2009	M40a	M40a	Kamar	Kamar	SAS	India	India	India	M40	M*	M*	M
FJ383410.1	GL73	Chandrasekar2009	M40a1*	M40a1*	Gallong	Gallong	SAS	India	India	India	M40	M*	M*	M
FJ383411.1	GL87	Chandrasekar2009	M40a1*	M40a1*	Gallong	Gallong	SAS	India	India	India	M40	M*	M*	M
FJ383412.1	GL41	Chandrasekar2009	M40a1*	M40a1*	Gallong	Gallong	SAS	India	India	India	M40	M*	M*	M
FJ383413.1	KK48	Chandrasekar2009	M40a1a	M40a1a	Korku	Korku	SAS	India	India	India	M40	M*	M*	M
FJ383414.1	PB14	Chandrasekar2009	M40a1b	M40a1b	Pauri Bhuiya	Pauri Bhuiya	SAS	India	India	India	M40	M*	M*	M
FJ383415.1	PB3	Chandrasekar2009	M40a*	M40a*	Pauri Bhuiya	Pauri Bhuiya	SAS	India	India	India	M40	M*	M*	M
FJ383416.1	PB48	Chandrasekar2009	M40a*	M40a*	Pauri Bhuiya	Pauri Bhuiya	SAS	India	India	India	M40	M*	M*	M
FJ383417.1	PB50	Chandrasekar2009	M40a1b	M40a1b	Pauri Bhuiya	Pauri Bhuiya	SAS	India	India	India	M40	M*	M*	M
FJ383418.1	PB53	Chandrasekar2009	M40a*	M40a*	Pauri Bhuiya	Pauri Bhuiya	SAS	India	India	India	M40	M*	M*	M
FJ383419.1	PB59	Chandrasekar2009	M40a1b	M40a1b	Pauri Bhuiya	Pauri Bhuiya	SAS	India	India	India	M40	M*	M*	M
FJ383420.1	PB77	Chandrasekar2009	M40a1b	M40a1b	Pauri Bhuiya	Pauri Bhuiya	SAS	India	India	India	M40	M*	M*	M
FJ383421.1	MN2	Chandrasekar2009	M40a1a	M40a1a	Munda	Munda	SAS	India	India	India	M40	M*	M*	M
FJ383422.1	MN20	Chandrasekar2009	M40a1a*	M40a1a*	Munda	Munda	SAS	India	India	India	M40	M*	M*	M
FJ383423.1	MN21	Chandrasekar2009	M40a1a	M40a1a	Munda	Munda	SAS	India	India	India	M40	M*	M*	M
FJ383424.1	MN25	Chandrasekar2009	M40a1a*	M40a1a*	Munda	Munda	SAS	India	India	India	M40	M*	M*	M
FJ383425.1	MN90	Chandrasekar2009	M40a1a	M40a1a	Munda	Munda	SAS	India	India	India	M40	M*	M*	M
FJ383426.1	MN93	Chandrasekar2009	M40a1a	M40a1a	Munda	Munda	SAS	India	India	India	M40	M*	M*	M
FJ383427.1	MN95	Chandrasekar2009	M40a1a*	M40a1a*	Munda	Munda	SAS	India	India	India	M40	M*	M*	M
FJ383428.1	DI16	Chandrasekar2009	M43b	M43b	Dirang Monpa	Dirang Monpa	SAS	India	India	India	M43	M*	M*	M
FJ383429.1	ST19	Chandrasekar2009	M43b	M43b	Shertukpen	Shertukpen	SAS	India	India	India	M43	M*	M*	M
FJ383430.1	HK83	Chandrasekar2009	M45a	M45a	Hill Kolam	Hill Kolam	SAS	India	India	India	M45	M*	M*	M
FJ383431.1	HK93	Chandrasekar2009	M45a	M45a	Hill Kolam	Hill Kolam	SAS	India	India	India	M45	M*	M*	M
FJ383432.1	KK35	Chandrasekar2009	M45a	M45a	Korku	Korku	SAS	India	India	India	M45	M*	M*	M
FJ383433.1	KK42	Chandrasekar2009	M45a	M45a	Korku	Korku	SAS	India	India	India	M45	M*	M*	M
FJ383434.1	MN6	Chandrasekar2009	M45a*2	M45a*2	Munda	Munda	SAS	India	India	India	M45	M*	M*	M
FJ383435.1	MN7	Chandrasekar2009	M45a*2	M45a*2	Munda	Munda	SAS	India	India	India	M45	M*	M*	M
FJ383436.1	MN101	Chandrasekar2009	M45a*1	M45a*1	Munda	Munda	SAS	India	India	India	M45	M*	M*	M
FJ383437.1	MN72	Chandrasekar2009	M45a*1	M45a*1	Munda	Munda	SAS	India	India	India	M45	M*	M*	M
FJ383438.1	KM7	Chandrasekar2009	M53b*3	M53b*3	Kamar	Kamar	SAS	India	India	India	M53	M*	M*	M
FJ383439.1	KM11	Chandrasekar2009	M53b*3	M53b*3	Kamar	Kamar	SAS	India	India	India	M53	M*	M*	M
FJ383440.1	KM13	Chandrasekar2009	M53b*3	M53b*3	Kamar	Kamar	SAS	India	India	India	M53	M*	M*	M
FJ383441.1	KM66	Chandrasekar2009	M53b*3	M53b*3	Kamar	Kamar	SAS	India	India	India	M53	M*	M*	M
FJ383442.1	KM100	Chandrasekar2009	M53b*1	M53b*1	Kamar	Kamar	SAS	India	India	India	M53	M*	M*	M
FJ383443.1	KM72	Chandrasekar2009	M53b*1	M53b*1	Kamar	Kamar	SAS	India	India	India	M53	M*	M*	M
FJ383444.1	KM73	Chandrasekar2009	M53b*1	M53b*1	Kamar	Kamar	SAS	India	India	India	M53	M*	M*	M
FJ383445.1	KM81	Chandrasekar2009	M53b*3	M53b*3	Kamar	Kamar	SAS	India	India	India	M53	M*	M*	M
FJ383446.1	KM83	Chandrasekar2009	M53b*1	M53b*1	Kamar	Kamar	SAS	India	India	India	M53	M*	M*	M
FJ383447.1	KM84	Chandrasekar2009	M53b*3	M53b*3	Kamar	Kamar	SAS	India	India	India	M53	M*	M*	M
FJ383448.1	KM91	Chandrasekar2009	M53b*1	M53b*1	Kamar	Kamar	SAS	India	India	India	M53	M*	M*	M
FJ383449.1	NI103	Chandrasekar2009	M53b*3	M53b*3	Nihal	Nihal	SAS	India	India	India	M53	M*	M*	M
FJ383450.1	NI109	Chandrasekar2009	M53b*3	M53b*3	Nihal	Nihal	SAS	India	India	India	M53	M*	M*	M
FJ383451.1	NI47	Chandrasekar2009	M53b*3	M53b*3	Nihal	Nihal	SAS	India	India	India	M53	M*	M*	M
FJ383452.1	NI92	Chandrasekar2009	M53b*3	M53b*3	Nihal	Nihal	SAS	India	India	India	M53	M*	M*	M
FJ383453.1	NI93	Chandrasekar2009	M53b*3	M53b*3	Nihal	Nihal	SAS	India	India	India	M53	M*	M*	M
FJ383454.1	NI94	Chandrasekar2009	M53b*3	M53b*3	Nihal	Nihal	SAS	India	India	India	M53	M*	M*	M
FJ383455.1	PB10	Chandrasekar2009	M53b*2	M53b*2	Pauri Bhuiya	Pauri Bhuiya	SAS	India	India	India	M53	M*	M*	M
FJ383456.1	PB66	Chandrasekar2009	M53b*2	M53b*2	Pauri Bhuiya	Pauri Bhuiya	SAS	India	India	India	M53	M*	M*	M
FJ383457.1	PB92	Chandrasekar2009	M53b*2	M53b*2	Pauri Bhuiya	Pauri Bhuiya	SAS	India	India	India	M53	M*	M*	M
FJ383458.1	PB94	Chandrasekar2009	M53b*2	M53b*2	Pauri Bhuiya	Pauri Bhuiya	SAS	India	India	India	M53	M*	M*	M
FJ383459.1	HK55	Chandrasekar2009	M3c1b	M3c1b	Hill Kolam	Hill Kolam	SAS	India	India	India	M3	M*	M*	M
FJ383460.1	JK41	Chandrasekar2009	M3c1b1a	M3c1b1a	Jenu Kuruba	Jenu Kuruba	SAS	India	India	India	M3	M*	M*	M
FJ383461.1	JK51	Chandrasekar2009	M3c1b1a	M3c1b1a	Jenu Kuruba	Jenu Kuruba	SAS	India	India	India	M3	M*	M*	M
FJ383462.1	JK53	Chandrasekar2009	M3c1b1b	M3c1b1b	Jenu Kuruba	Jenu Kuruba	SAS	India	India	India	M3	M*	M*	M
FJ383463.1	JK54	Chandrasekar2009	M3c1b1a	M3c1b1a	Jenu Kuruba	Jenu Kuruba	SAS	India	India	India	M3	M*	M*	M
FJ383464.1	JK55	Chandrasekar2009	M3c1b1a	M3c1b1a	Jenu Kuruba	Jenu Kuruba	SAS	India	India	India	M3	M*	M*	M
FJ383465.1	JK58	Chandrasekar2009	M3c1b1a	M3c1b1a	Jenu Kuruba	Jenu Kuruba	SAS	India	India	India	M3	M*	M*	M
FJ383466.1	JK100	Chandrasekar2009	M3c1b1a	M3c1b1a	Jenu Kuruba	Jenu Kuruba	SAS	India	India	India	M3	M*	M*	M
FJ383467.1	JK82	Chandrasekar2009	M3c1b1a	M3c1b1a	Jenu Kuruba	Jenu Kuruba	SAS	India	India	India	M3	M*	M*	M
FJ383468.1	JK83	Chandrasekar2009	M3c1b1a	M3c1b1a	Jenu Kuruba	Jenu Kuruba	SAS	India	India	India	M3	M*	M*	M
FJ383469.1	JK84	Chandrasekar2009	M3c1b1a	M3c1b1a	Jenu Kuruba	Jenu Kuruba	SAS	India	India	India	M3	M*	M*	M
FJ383470.1	JK85	Chandrasekar2009	M3c1b1a	M3c1b1a	Jenu Kuruba	Jenu Kuruba	SAS	India	India	India	M3	M*	M*	M
FJ383471.1	JK5	Chandrasekar2009	M3c1b1b	M3c1b1b	Jenu Kuruba	Jenu Kuruba	SAS	India	India	India	M3	M*	M*	M
FJ383472.1	JK67	Chandrasekar2009	M3c1b1b	M3c1b1b	Jenu Kuruba	Jenu Kuruba	SAS	India	India	India	M3	M*	M*	M
FJ383473.1	JK72	Chandrasekar2009	M3c1b1a	M3c1b1a	Jenu Kuruba	Jenu Kuruba	SAS	India	India	India	M3	M*	M*	M
FJ383474.1	JK75	Chandrasekar2009	M3c1b1b	M3c1b1b	Jenu Kuruba	Jenu Kuruba	SAS	India	India	India	M3	M*	M*	M
FJ383475.1	JK80	Chandrasekar2009	M3c1b1a	M3c1b1a	Jenu Kuruba	Jenu Kuruba	SAS	India	India	India	M3	M*	M*	M
FJ383476.1	JK23	Chandrasekar2009	M3c1b1b	M3c1b1b	Jenu Kuruba	Jenu Kuruba	SAS	India	India	India	M3	M*	M*	M
FJ383477.1	JK89	Chandrasekar2009	M3c1b1a	M3c1b1a	Jenu Kuruba	Jenu Kuruba	SAS	India	India	India	M3	M*	M*	M
FJ383478.1	JK90	Chandrasekar2009	M3c1b1a	M3c1b1a	Jenu Kuruba	Jenu Kuruba	SAS	India	India	India	M3	M*	M*	M
FJ383479.1	JK91	Chandrasekar2009	M3c1b1a	M3c1b1a	Jenu Kuruba	Jenu Kuruba	SAS	India	India	India	M3	M*	M*	M
FJ383480.1	JK97	Chandrasekar2009	M3c1b1a	M3c1b1a	Jenu Kuruba	Jenu Kuruba	SAS	India	India	India	M3	M*	M*	M
FJ383481.1	JK99	Chandrasekar2009	M3c1b1a	M3c1b1a	Jenu Kuruba	Jenu Kuruba	SAS	India	India	India	M3	M*	M*	M
FJ383482.1	JK101	Chandrasekar2009	M3c1b1a	M3c1b1a	Jenu Kuruba	Jenu Kuruba	SAS	India	India	India	M3	M*	M*	M
FJ383483.1	JK102	Chandrasekar2009	M3c1b1a	M3c1b1a	Jenu Kuruba	Jenu Kuruba	SAS	India	India	India	M3	M*	M*	M
FJ383484.1	JK104	Chandrasekar2009	M3c1b1a	M3c1b1a	Jenu Kuruba	Jenu Kuruba	SAS	India	India	India	M3	M*	M*	M
FJ383485.1	JK111	Chandrasekar2009	M3c1b1a	M3c1b1a	Jenu Kuruba	Jenu Kuruba	SAS	India	India	India	M3	M*	M*	M
FJ383486.1	KRK59	Chandrasekar2009	M56	M56	Katkari	Katkari	SAS	India	India	India	M56	M*	M*	M
FJ383487.1	KRK60	Chandrasekar2009	M56	M56	Katkari	Katkari	SAS	India	India	India	M56	M*	M*	M
FJ383488.1	MN34	Chandrasekar2009	M52b1a	M52b1a	Munda	Munda	SAS	India	India	India	M52	M*	M*	M
FJ383489.1	MN43	Chandrasekar2009	M52b1a*	M52b1a*	Munda	Munda	SAS	India	India	India	M52	M*	M*	M
FJ383490.1	MN98	Chandrasekar2009	M52b1a	M52b1a	Munda	Munda	SAS	India	India	India	M52	M*	M*	M
FJ383491.1	MN99	Chandrasekar2009	M52b1a*	M52b1a*	Munda	Munda	SAS	India	India	India	M52	M*	M*	M
FJ383492.1	NI36	Chandrasekar2009	M52b1a*	M52b1a*	Nihal	Nihal	SAS	India	India	India	M52	M*	M*	M
FJ383493.1	WA103	Chandrasekar2009	M58	M58	Wanchoo	Wanchoo	SAS	India	India	India	M58	M*	M*	M
FJ383494.1	GL86	Chandrasekar2009	M60a2	M60a2	Gallong	Gallong	SAS	India	India	India	M60	M*	M*	M
FJ383495.1	GL94	Chandrasekar2009	M60a1	M60a1	Gallong	Gallong	SAS	India	India	India	M60	M*	M*	M
FJ383496.1	GL14	Chandrasekar2009	M60a1	M60a1	Gallong	Gallong	SAS	India	India	India	M60	M*	M*	M
FJ383497.1	SK67	Chandrasekar2009	M60a1	M60a1	Sonowal Kachari	Sonowal Kachari	SAS	India	India	India	M60	M*	M*	M
FJ383498.1	SK52	Chandrasekar2009	M60a2	M60a2	Sonowal Kachari	Sonowal Kachari	SAS	India	India	India	M60	M*	M*	M
FJ383499.1	TO18	Chandrasekar2009	M60b	M60b	Toto	Toto	SAS	India	India	India	M60	M*	M*	M
FJ383500.1	TO59	Chandrasekar2009	M60b	M60b	Toto	Toto	SAS	India	India	India	M60	M*	M*	M
FJ383501.1	DI79	Chandrasekar2009	M62a*	M62a*	Dirang Monpa	Dirang Monpa	SAS	India	India	India	M62	M*	M*	M
FJ383502.1	DR53	Chandrasekar2009	M62a*	M62a*	Dirang Monpa	Dirang Monpa	SAS	India	India	India	M62	M*	M*	M
FJ383503.1	WA124	Chandrasekar2009	G2a1h	G2a1h	Wanchoo	Wanchoo	SAS	India	India	India	G2	G	G	M
FJ383504.1	LA69	Chandrasekar2009	G2a1+16189*	G2a1+16189*	Lachungpa	Lachungpa	SAS	India	India	India	G2	G	G	M
FJ383505.1	LA80	Chandrasekar2009	G2b1b	G2b1b	Lachungpa	Lachungpa	SAS	India	India	India	G2	G	G	M
FJ383506.1	LA33	Chandrasekar2009	G2b1b	G2b1b	Lachungpa	Lachungpa	SAS	India	India	India	G2	G	G	M
FJ383507.1	LA54	Chandrasekar2009	G3b	G3b	Lachungpa	Lachungpa	SAS	India	India	India	G3	G	G	M
FJ383508.1	LA57	Chandrasekar2009	G3b	G3b	Lachungpa	Lachungpa	SAS	India	India	India	G3	G	G	M
FJ383509.1	GL61	Chandrasekar2009	G2b2a	G2b2a	Gallong	Gallong	SAS	India	India	India	G2	G	G	M
FJ383510.1	KD106	Chandrasekar2009	G2b2a	G2b2a	Kathodi	Kathodi	SAS	India	India	India	G2	G	G	M
FJ383511.1	LA79	Chandrasekar2009	G2b1b	G2b1b	Lachungpa	Lachungpa	SAS	India	India	India	G2	G	G	M
FJ383512.1	DR74	Chandrasekar2009	G3b1*	G3b1*	Dirang Monpa	Dirang Monpa	SAS	India	India	India	G3	G	G	M
FJ383513.1	KM28	Chandrasekar2009	M3b	M3b	Kamar	Kamar	SAS	India	India	India	M3	M*	M*	M
FJ383514.1	KM36	Chandrasekar2009	M3a1a	M3a1a	Kamar	Kamar	SAS	India	India	India	M3	M*	M*	M
FJ383515.1	KM50	Chandrasekar2009	M3a1a	M3a1a	Kamar	Kamar	SAS	India	India	India	M3	M*	M*	M
FJ383516.1	KM51	Chandrasekar2009	M3a1a	M3a1a	Kamar	Kamar	SAS	India	India	India	M3	M*	M*	M
FJ383517.1	KM52	Chandrasekar2009	M3a1a	M3a1a	Kamar	Kamar	SAS	India	India	India	M3	M*	M*	M
FJ383518.1	KM54	Chandrasekar2009	M3a1a	M3a1a	Kamar	Kamar	SAS	India	India	India	M3	M*	M*	M
FJ383519.1	KM57	Chandrasekar2009	M3a1a	M3a1a	Kamar	Kamar	SAS	India	India	India	M3	M*	M*	M
FJ383520.1	KM59	Chandrasekar2009	M3a1a	M3a1a	Kamar	Kamar	SAS	India	India	India	M3	M*	M*	M
FJ383521.1	KM71	Chandrasekar2009	M3a1a	M3a1a	Kamar	Kamar	SAS	India	India	India	M3	M*	M*	M
FJ383522.1	KM76	Chandrasekar2009	M3b	M3b	Kamar	Kamar	SAS	India	India	India	M3	M*	M*	M
FJ383523.1	KM78	Chandrasekar2009	M3b	M3b	Kamar	Kamar	SAS	India	India	India	M3	M*	M*	M
FJ383524.1	KM92	Chandrasekar2009	M3b	M3b	Kamar	Kamar	SAS	India	India	India	M3	M*	M*	M
FJ383525.1	KM93	Chandrasekar2009	M3b	M3b	Kamar	Kamar	SAS	India	India	India	M3	M*	M*	M
FJ383526.1	KM95	Chandrasekar2009	M3b	M3b	Kamar	Kamar	SAS	India	India	India	M3	M*	M*	M
FJ383527.1	DB58	Chandrasekar2009	M3a1	M3a1	Dongri Bhill	Dongri Bhill	SAS	India	India	India	M3	M*	M*	M
FJ383528.1	JK9	Chandrasekar2009	M3a2a	M3a2a	Jenu Kuruba	Jenu Kuruba	SAS	India	India	India	M3	M*	M*	M
FJ383529.1	JK62	Chandrasekar2009	M3a2a	M3a2a	Jenu Kuruba	Jenu Kuruba	SAS	India	India	India	M3	M*	M*	M
FJ383530.1	JK66	Chandrasekar2009	M3a2a	M3a2a	Jenu Kuruba	Jenu Kuruba	SAS	India	India	India	M3	M*	M*	M
FJ383531.1	JK74	Chandrasekar2009	M3a2a	M3a2a	Jenu Kuruba	Jenu Kuruba	SAS	India	India	India	M3	M*	M*	M
FJ383532.1	JK105	Chandrasekar2009	M3a2a	M3a2a	Jenu Kuruba	Jenu Kuruba	SAS	India	India	India	M3	M*	M*	M
FJ383533.1	JK110	Chandrasekar2009	M3a2a	M3a2a	Jenu Kuruba	Jenu Kuruba	SAS	India	India	India	M3	M*	M*	M
FJ383534.1	KM12	Chandrasekar2009	M3a1a	M3a1a	Kamar	Kamar	SAS	India	India	India	M3	M*	M*	M
FJ383535.1	KM23	Chandrasekar2009	M3a1a	M3a1a	Kamar	Kamar	SAS	India	India	India	M3	M*	M*	M
FJ383536.1	KD20	Chandrasekar2009	M3a1+204*	M3a1+204*	Kathodi	Kathodi	SAS	India	India	India	M3	M*	M*	M
FJ383537.1	KD27	Chandrasekar2009	M3a1+204*	M3a1+204*	Kathodi	Kathodi	SAS	India	India	India	M3	M*	M*	M
FJ383538.1	KD10	Chandrasekar2009	M3a1+204*	M3a1+204*	Kathodi	Kathodi	SAS	India	India	India	M3	M*	M*	M
FJ383539.1	KD23	Chandrasekar2009	M3a1+204*	M3a1+204*	Kathodi	Kathodi	SAS	India	India	India	M3	M*	M*	M
FJ383540.1	KR30	Chandrasekar2009	M3a1+204*	M3a1+204*	Katkari	Katkari	SAS	India	India	India	M3	M*	M*	M
FJ383541.1	AD48	Chandrasekar2009	M3c2	M3c2	Andh	Andh	SAS	India	India	India	M3	M*	M*	M
FJ383542.1	MA142	Chandrasekar2009	M3c+152	M3c+152	Madia	Madia	SAS	India	India	India	M3	M*	M*	M
FJ383543.1	PB17	Chandrasekar2009	M5b1	M5b1	Pauri Bhuiya	Pauri Bhuiya	SAS	India	India	India	M5	M*	M*	M
FJ383544.1	PB33	Chandrasekar2009	M5a2a3	M5a2a3	Pauri Bhuiya	Pauri Bhuiya	SAS	India	India	India	M5	M*	M*	M
FJ383545.1	PB34	Chandrasekar2009	M5b2b	M5b2b	Pauri Bhuiya	Pauri Bhuiya	SAS	India	India	India	M5	M*	M*	M
FJ383546.1	PB40	Chandrasekar2009	M5c1	M5c1	Pauri Bhuiya	Pauri Bhuiya	SAS	India	India	India	M5	M*	M*	M
FJ383547.1	PB115	Chandrasekar2009	M5a2a3	M5a2a3	Pauri Bhuiya	Pauri Bhuiya	SAS	India	India	India	M5	M*	M*	M
FJ383548.1	PB67	Chandrasekar2009	M5a2a3	M5a2a3	Pauri Bhuiya	Pauri Bhuiya	SAS	India	India	India	M5	M*	M*	M
FJ383549.1	PB80	Chandrasekar2009	M5a2a3	M5a2a3	Pauri Bhuiya	Pauri Bhuiya	SAS	India	India	India	M5	M*	M*	M
FJ383550.1	PB74	Chandrasekar2009	M5b2b1	M5b2b1	Pauri Bhuiya	Pauri Bhuiya	SAS	India	India	India	M5	M*	M*	M
FJ383551.1	ML13	Chandrasekar2009	M5b2a*	M5b2a*	Malpaharia	Malpaharia	SAS	India	India	India	M5	M*	M*	M
FJ383552.1	NI112	Chandrasekar2009	M5a2a	M5a2a	Nihal	Nihal	SAS	India	India	India	M5	M*	M*	M
FJ383553.1	NI95	Chandrasekar2009	M5a1b	M5a1b	Nihal	Nihal	SAS	India	India	India	M5	M*	M*	M
FJ383554.1	KK37	Chandrasekar2009	M5a4	M5a4	Korku	Korku	SAS	India	India	India	M5	M*	M*	M
FJ383555.1	KK41	Chandrasekar2009	M5a2a1a2	M5a2a1a2	Korku	Korku	SAS	India	India	India	M5	M*	M*	M
FJ383556.1	KK47	Chandrasekar2009	M5a2a1a2	M5a2a1a2	Korku	Korku	SAS	India	India	India	M5	M*	M*	M
FJ383557.1	KK52	Chandrasekar2009	M5d	M5d	Korku	Korku	SAS	India	India	India	M5	M*	M*	M
FJ383558.1	KK54	Chandrasekar2009	M5c1	M5c1	Korku	Korku	SAS	India	India	India	M5	M*	M*	M
FJ383559.1	DB108	Chandrasekar2009	M5a3b	M5a3b	Dongri Bhill	Dongri Bhill	SAS	India	India	India	M5	M*	M*	M
FJ383560.1	DB112	Chandrasekar2009	M5a3b	M5a3b	Dongri Bhill	Dongri Bhill	SAS	India	India	India	M5	M*	M*	M
FJ383561.1	DB115	Chandrasekar2009	M5a3b	M5a3b	Dongri Bhill	Dongri Bhill	SAS	India	India	India	M5	M*	M*	M
FJ383562.1	DB117	Chandrasekar2009	M5a3b	M5a3b	Dongri Bhill	Dongri Bhill	SAS	India	India	India	M5	M*	M*	M
FJ383563.1	DB84	Chandrasekar2009	M5a3b	M5a3b	Dongri Bhill	Dongri Bhill	SAS	India	India	India	M5	M*	M*	M
FJ383564.1	DB85	Chandrasekar2009	M5a2a1a1	M5a2a1a1	Dongri Bhill	Dongri Bhill	SAS	India	India	India	M5	M*	M*	M
FJ383565.1	DB19	Chandrasekar2009	M5a3b	M5a3b	Dongri Bhill	Dongri Bhill	SAS	India	India	India	M5	M*	M*	M
FJ383566.1	DB24	Chandrasekar2009	M5a5	M5a5	Dongri Bhill	Dongri Bhill	SAS	India	India	India	M5	M*	M*	M
FJ383567.1	DB30	Chandrasekar2009	M5a3b	M5a3b	Dongri Bhill	Dongri Bhill	SAS	India	India	India	M5	M*	M*	M
FJ383568.1	DB46	Chandrasekar2009	M5a1b	M5a1b	Dongri Bhill	Dongri Bhill	SAS	India	India	India	M5	M*	M*	M
FJ383569.1	DB47	Chandrasekar2009	M5a5	M5a5	Dongri Bhill	Dongri Bhill	SAS	India	India	India	M5	M*	M*	M
FJ383570.1	DB57	Chandrasekar2009	M5a3b	M5a3b	Dongri Bhill	Dongri Bhill	SAS	India	India	India	M5	M*	M*	M
FJ383571.1	DB60	Chandrasekar2009	M5a5	M5a5	Dongri Bhill	Dongri Bhill	SAS	India	India	India	M5	M*	M*	M
FJ383572.1	DB61	Chandrasekar2009	M5a3b	M5a3b	Dongri Bhill	Dongri Bhill	SAS	India	India	India	M5	M*	M*	M
FJ383573.1	DB68	Chandrasekar2009	M5a3b	M5a3b	Dongri Bhill	Dongri Bhill	SAS	India	India	India	M5	M*	M*	M
FJ383574.1	MN10	Chandrasekar2009	M5a2a3	M5a2a3	Munda	Munda	SAS	India	India	India	M5	M*	M*	M
FJ383575.1	MN11	Chandrasekar2009	M5b2a*	M5b2a*	Munda	Munda	SAS	India	India	India	M5	M*	M*	M
FJ383576.1	MN97	Chandrasekar2009	M5b2b	M5b2b	Munda	Munda	SAS	India	India	India	M5	M*	M*	M
FJ383577.1	KM29	Chandrasekar2009	M5a2a2*	M5a2a2*	Kamar	Kamar	SAS	India	India	India	M5	M*	M*	M
FJ383578.1	KM35	Chandrasekar2009	M5a2a2*	M5a2a2*	Kamar	Kamar	SAS	India	India	India	M5	M*	M*	M
FJ383579.1	KM40	Chandrasekar2009	M5a2a2*	M5a2a2*	Kamar	Kamar	SAS	India	India	India	M5	M*	M*	M
FJ383580.1	KM42	Chandrasekar2009	M5a3a	M5a3a	Kamar	Kamar	SAS	India	India	India	M5	M*	M*	M
FJ383581.1	KM43	Chandrasekar2009	M5a3a	M5a3a	Kamar	Kamar	SAS	India	India	India	M5	M*	M*	M
FJ383582.1	KM44	Chandrasekar2009	M5a2a2*	M5a2a2*	Kamar	Kamar	SAS	India	India	India	M5	M*	M*	M
FJ383583.1	KM45	Chandrasekar2009	M5a3a	M5a3a	Kamar	Kamar	SAS	India	India	India	M5	M*	M*	M
FJ383584.1	KM48	Chandrasekar2009	M5a2a2*	M5a2a2*	Kamar	Kamar	SAS	India	India	India	M5	M*	M*	M
FJ383585.1	KM111	Chandrasekar2009	M5a2a2*	M5a2a2*	Kamar	Kamar	SAS	India	India	India	M5	M*	M*	M
FJ383586.1	KM77	Chandrasekar2009	M5a3a	M5a3a	Kamar	Kamar	SAS	India	India	India	M5	M*	M*	M
FJ383587.1	KM96	Chandrasekar2009	M5a2a2*	M5a2a2*	Kamar	Kamar	SAS	India	India	India	M5	M*	M*	M
FJ383588.1	ML24	Chandrasekar2009	M5b2b*	M5b2b*	Malpaharia	Malpaharia	SAS	India	India	India	M5	M*	M*	M
FJ383589.1	HK24	Chandrasekar2009	M5b1	M5b1	Hill Kolam	Hill Kolam	SAS	India	India	India	M5	M*	M*	M
FJ383590.1	KD4	Chandrasekar2009	M5a4	M5a4	Kathodi	Kathodi	SAS	India	India	India	M5	M*	M*	M
FJ383591.1	AD38	Chandrasekar2009	M5a1b*	M5a1b*	Andh	Andh	SAS	India	India	India	M5	M*	M*	M
FJ383592.1	AD43	Chandrasekar2009	M5b2b*	M5b2b*	Andh	Andh	SAS	India	India	India	M5	M*	M*	M
FJ383593.1	KM22	Chandrasekar2009	M5a2a2*	M5a2a2*	Kamar	Kamar	SAS	India	India	India	M5	M*	M*	M
FJ383594.1	KU17	Chandrasekar2009	M5a	M5a	Kathakur	Kathakur	SAS	India	India	India	M5	M*	M*	M
FJ383595.1	ST10	Chandrasekar2009	M5b2b	M5b2b	Shertukpen	Shertukpen	SAS	India	India	India	M5	M*	M*	M
FJ383596.1	ST22	Chandrasekar2009	M5b2b	M5b2b	Shertukpen	Shertukpen	SAS	India	India	India	M5	M*	M*	M
FJ383597.1	LA61	Chandrasekar2009	C4a1a1a*	C4a1a1a*	Lachungpa	Lachungpa	SAS	India	India	India	C4	C	M8	M
FJ383598.1	LA44	Chandrasekar2009	Z3a2	Z3a2	Lachungpa	Lachungpa	SAS	India	India	India	Z3	Z	M8	M
FJ383599.1	LA45	Chandrasekar2009	Z3a2	Z3a2	Lachungpa	Lachungpa	SAS	India	India	India	Z3	Z	M8	M
FJ383600.1	LA50	Chandrasekar2009	C4a1a1a*	C4a1a1a*	Lachungpa	Lachungpa	SAS	India	India	India	C4	C	M8	M
FJ383601.1	LA55	Chandrasekar2009	Z3a1a	Z3a1a	Lachungpa	Lachungpa	SAS	India	India	India	Z3	Z	M8	M
FJ383602.1	LA8	Chandrasekar2009	Z3a2	Z3a2	Lachungpa	Lachungpa	SAS	India	India	India	Z3	Z	M8	M
FJ383603.1	LA90	Chandrasekar2009	Z3a2	Z3a2	Lachungpa	Lachungpa	SAS	India	India	India	Z3	Z	M8	M
FJ383604.1	LA3	Chandrasekar2009	Z3a2	Z3a2	Lachungpa	Lachungpa	SAS	India	India	India	Z3	Z	M8	M
FJ383605.1	SK83	Chandrasekar2009	C4a2b2*	C4a2b2*	Sonowal Kachari	Sonowal Kachari	SAS	India	India	India	C4	C	M8	M
FJ383606.1	SK84	Chandrasekar2009	C4a2b2*	C4a2b2*	Sonowal Kachari	Sonowal Kachari	SAS	India	India	India	C4	C	M8	M
FJ383607.1	JK43	Chandrasekar2009	C4a2c1	C4a2c1	Jenu Kuruba	Jenu Kuruba	SAS	India	India	India	C4	C	M8	M
FJ383608.1	JK44	Chandrasekar2009	C4a2c1	C4a2c1	Jenu Kuruba	Jenu Kuruba	SAS	India	India	India	C4	C	M8	M
FJ383609.1	JK45	Chandrasekar2009	C4a2c1	C4a2c1	Jenu Kuruba	Jenu Kuruba	SAS	India	India	India	C4	C	M8	M
FJ383610.1	JK46	Chandrasekar2009	C4a2c*	C4a2c*	Jenu Kuruba	Jenu Kuruba	SAS	India	India	India	C4	C	M8	M
FJ383611.1	JK60	Chandrasekar2009	C4a2c1	C4a2c1	Jenu Kuruba	Jenu Kuruba	SAS	India	India	India	C4	C	M8	M
FJ383612.1	JK81	Chandrasekar2009	C4a2c*	C4a2c*	Jenu Kuruba	Jenu Kuruba	SAS	India	India	India	C4	C	M8	M
FJ383613.1	JK61	Chandrasekar2009	C4a2c1	C4a2c1	Jenu Kuruba	Jenu Kuruba	SAS	India	India	India	C4	C	M8	M
FJ383614.1	JK64	Chandrasekar2009	C4a2c*	C4a2c*	Jenu Kuruba	Jenu Kuruba	SAS	India	India	India	C4	C	M8	M
FJ383615.1	JK39	Chandrasekar2009	C4a2c*	C4a2c*	Jenu Kuruba	Jenu Kuruba	SAS	India	India	India	C4	C	M8	M
FJ383616.1	JK86	Chandrasekar2009	C4a2c1	C4a2c1	Jenu Kuruba	Jenu Kuruba	SAS	India	India	India	C4	C	M8	M
FJ383617.1	JK87	Chandrasekar2009	C4a2c1	C4a2c1	Jenu Kuruba	Jenu Kuruba	SAS	India	India	India	C4	C	M8	M
FJ383618.1	JK96	Chandrasekar2009	C4a2c1	C4a2c1	Jenu Kuruba	Jenu Kuruba	SAS	India	India	India	C4	C	M8	M
FJ383619.1	JK106	Chandrasekar2009	C4a2c1	C4a2c1	Jenu Kuruba	Jenu Kuruba	SAS	India	India	India	C4	C	M8	M
FJ383620.1	DR55	Chandrasekar2009	Z3a1	Z3a1	Dirang Monpa	Dirang Monpa	SAS	India	India	India	Z3	Z	M8	M
FJ383621.1	DR58	Chandrasekar2009	Z7	Z7	Dirang Monpa	Dirang Monpa	SAS	India	India	India	Z7	Z	M8	M
FJ383622.1	DR6	Chandrasekar2009	C7a1a2	C7a1a2	Dirang Monpa	Dirang Monpa	SAS	India	India	India	C7	C	M8	M
FJ383623.1	DR99	Chandrasekar2009	C7a1a2	C7a1a2	Dirang Monpa	Dirang Monpa	SAS	India	India	India	C7	C	M8	M
FJ383624.1	DR11	Chandrasekar2009	C7a1a2	C7a1a2	Dirang Monpa	Dirang Monpa	SAS	India	India	India	C7	C	M8	M
FJ383625.1	DR23	Chandrasekar2009	Z7	Z7	Dirang Monpa	Dirang Monpa	SAS	India	India	India	Z7	Z	M8	M
FJ383626.1	DR29	Chandrasekar2009	Z7	Z7	Dirang Monpa	Dirang Monpa	SAS	India	India	India	Z7	Z	M8	M
FJ383627.1	DR34	Chandrasekar2009	C7a1a2	C7a1a2	Dirang Monpa	Dirang Monpa	SAS	India	India	India	C7	C	M8	M
FJ383628.1	DR43	Chandrasekar2009	C7a1a2	C7a1a2	Dirang Monpa	Dirang Monpa	SAS	India	India	India	C7	C	M8	M
FJ383629.1	DR51	Chandrasekar2009	Z7	Z7	Dirang Monpa	Dirang Monpa	SAS	India	India	India	Z7	Z	M8	M
FJ383630.1	WA12	Chandrasekar2009	C7a1a1	C7a1a1	Wanchoo	Wanchoo	SAS	India	India	India	C7	C	M8	M
FJ383631.1	WA34	Chandrasekar2009	C4a2b1	C4a2b1	Wanchoo	Wanchoo	SAS	India	India	India	C4	C	M8	M
FJ383632.1	WA39	Chandrasekar2009	C7a1a1	C7a1a1	Wanchoo	Wanchoo	SAS	India	India	India	C7	C	M8	M
FJ383633.1	WA40	Chandrasekar2009	C7a1a1	C7a1a1	Wanchoo	Wanchoo	SAS	India	India	India	C7	C	M8	M
FJ383634.1	WA44	Chandrasekar2009	C4a2b1	C4a2b1	Wanchoo	Wanchoo	SAS	India	India	India	C4	C	M8	M
FJ383635.1	WA46	Chandrasekar2009	C4a1a1a	C4a1a1a	Wanchoo	Wanchoo	SAS	India	India	India	C4	C	M8	M
FJ383636.1	WA51	Chandrasekar2009	C7a1d	C7a1d	Wanchoo	Wanchoo	SAS	India	India	India	C7	C	M8	M
FJ383637.1	WA82	Chandrasekar2009	C4a2b1	C4a2b1	Wanchoo	Wanchoo	SAS	India	India	India	C4	C	M8	M
FJ383638.1	WA84	Chandrasekar2009	C7a1a1	C7a1a1	Wanchoo	Wanchoo	SAS	India	India	India	C7	C	M8	M
FJ383639.1	WA105	Chandrasekar2009	C4a1a1a	C4a1a1a	Wanchoo	Wanchoo	SAS	India	India	India	C4	C	M8	M
FJ383640.1	WA118	Chandrasekar2009	C7a1a1	C7a1a1	Wanchoo	Wanchoo	SAS	India	India	India	C7	C	M8	M
FJ383641.1	GL60	Chandrasekar2009	C7b	C7b	Gallong	Gallong	SAS	India	India	India	C7	C	M8	M
FJ383642.1	GL7	Chandrasekar2009	Z3a1a	Z3a1a	Gallong	Gallong	SAS	India	India	India	Z3	Z	M8	M
FJ383643.1	GL85	Chandrasekar2009	C7b	C7b	Gallong	Gallong	SAS	India	India	India	C7	C	M8	M
FJ383644.1	GL100	Chandrasekar2009	Z3b	Z3b	Gallong	Gallong	SAS	India	India	India	Z3	Z	M8	M
FJ383645.1	GL27	Chandrasekar2009	Z3b	Z3b	Gallong	Gallong	SAS	India	India	India	Z3	Z	M8	M
FJ383646.1	LP103	Chandrasekar2009	Z3a1a	Z3a1a	Lepcha	Lepcha	SAS	India	India	India	Z3	Z	M8	M
FJ383647.1	LP35	Chandrasekar2009	C4a2c2	C4a2c2	Lepcha	Lepcha	SAS	India	India	India	C4	C	M8	M
FJ383648.1	LP67	Chandrasekar2009	C4a1a1a	C4a1a1a	Lepcha	Lepcha	SAS	India	India	India	C4	C	M8	M
FJ383649.1	LP83	Chandrasekar2009	C4a2c2	C4a2c2	Lepcha	Lepcha	SAS	India	India	India	C4	C	M8	M
FJ383650.1	GL53	Chandrasekar2009	M10a1b	M10a1b	Gallong	Gallong	SAS	India	India	India	M10	M*	M*	M
FJ383651.1	GL31	Chandrasekar2009	M12a1b*	M12a1b*	Gallong	Gallong	SAS	India	India	India	M12	M*	M*	M
FJ383652.1	PB8	Chandrasekar2009	M12b1a1	M12b1a1	Pauri Bhuiya	Pauri Bhuiya	SAS	India	India	India	M12	M*	M*	M
FJ383653.1	PB119	Chandrasekar2009	M12b1a1	M12b1a1	Pauri Bhuiya	Pauri Bhuiya	SAS	India	India	India	M12	M*	M*	M
FJ383654.1	LA68	Chandrasekar2009	M30d1*	M30d1*	Lachungpa	Lachungpa	SAS	India	India	India	M30	M*	M*	M
FJ383655.1	LA74	Chandrasekar2009	M30d1*	M30d1*	Lachungpa	Lachungpa	SAS	India	India	India	M30	M*	M*	M
FJ383656.1	LA81	Chandrasekar2009	M30d1*	M30d1*	Lachungpa	Lachungpa	SAS	India	India	India	M30	M*	M*	M
FJ383657.1	JK10	Chandrasekar2009	M30*1	M30*1	Jenu Kuruba	Jenu Kuruba	SAS	India	India	India	M30	M*	M*	M
FJ383658.1	KD56	Chandrasekar2009	M30	M30	Kathodi	Kathodi	SAS	India	India	India	M30	M*	M*	M
FJ383659.1	KD21	Chandrasekar2009	M30	M30	Kathodi	Kathodi	SAS	India	India	India	M30	M*	M*	M
FJ383660.1	DB116	Chandrasekar2009	M30a2	M30a2	Dongri Bhill	Dongri Bhill	SAS	India	India	India	M30	M*	M*	M
FJ383661.1	DB75	Chandrasekar2009	M30a2	M30a2	Dongri Bhill	Dongri Bhill	SAS	India	India	India	M30	M*	M*	M
FJ383662.1	DB80	Chandrasekar2009	M30	M30	Dongri Bhill	Dongri Bhill	SAS	India	India	India	M30	M*	M*	M
FJ383663.1	DB81	Chandrasekar2009	M30	M30	Dongri Bhill	Dongri Bhill	SAS	India	India	India	M30	M*	M*	M
FJ383664.1	DB38	Chandrasekar2009	M30b	M30b	Dongri Bhill	Dongri Bhill	SAS	India	India	India	M30	M*	M*	M
FJ383665.1	DB53	Chandrasekar2009	M30a2	M30a2	Dongri Bhill	Dongri Bhill	SAS	India	India	India	M30	M*	M*	M
FJ383666.1	DB66	Chandrasekar2009	M30a2	M30a2	Dongri Bhill	Dongri Bhill	SAS	India	India	India	M30	M*	M*	M
FJ383667.1	AD101	Chandrasekar2009	M30*1	M30*1	Andh	Andh	SAS	India	India	India	M30	M*	M*	M
FJ383668.1	AD89	Chandrasekar2009	M30d2	M30d2	Andh	Andh	SAS	India	India	India	M30	M*	M*	M
FJ383669.1	AD95	Chandrasekar2009	M30d2	M30d2	Andh	Andh	SAS	India	India	India	M30	M*	M*	M
FJ383670.1	MT11	Chandrasekar2009	M30e	M30e	Mathakur	Mathakur	SAS	India	India	India	M30	M*	M*	M
FJ383671.1	KK38	Chandrasekar2009	M30g	M30g	Korku	Korku	SAS	India	India	India	M30	M*	M*	M
FJ383672.1	MTK89	Chandrasekar2009	M30e	M30e	Mathakur	Mathakur	SAS	India	India	India	M30	M*	M*	M
FJ383673.1	NI26	Chandrasekar2009	M30*2	M30*2	Nihal	Nihal	SAS	India	India	India	M30	M*	M*	M
FJ383674.1	NI28	Chandrasekar2009	M30f*	M30f*	Nihal	Nihal	SAS	India	India	India	M30	M*	M*	M
FJ383675.1	NI68	Chandrasekar2009	M30*2	M30*2	Nihal	Nihal	SAS	India	India	India	M30	M*	M*	M
FJ383676.1	KU103	Chandrasekar2009	M30e	M30e	Kathakur	Kathakur	SAS	India	India	India	M30	M*	M*	M
FJ383677.1	KU116	Chandrasekar2009	M30e	M30e	Kathakur	Kathakur	SAS	India	India	India	M30	M*	M*	M
FJ383678.1	KD92	Chandrasekar2009	M30e	M30e	Kathodi	Kathodi	SAS	India	India	India	M30	M*	M*	M
FJ383679.1	KD24	Chandrasekar2009	M30e	M30e	Kathodi	Kathodi	SAS	India	India	India	M30	M*	M*	M
FJ383680.1	MN42	Chandrasekar2009	M34a2	M34a2	Munda	Munda	SAS	India	India	India	M34	M*	M*	M
FJ383681.1	NI37	Chandrasekar2009	M34b	M34b	Nihal	Nihal	SAS	India	India	India	M34	M*	M*	M
FJ383682.1	PB103	Chandrasekar2009	M34a2	M34a2	Pauri Bhuiya	Pauri Bhuiya	SAS	India	India	India	M34	M*	M*	M
FJ383683.1	DB109	Chandrasekar2009	M37a*	M37a*	Dongri Bhill	Dongri Bhill	SAS	India	India	India	M37	M*	M*	M
FJ383684.1	DB110	Chandrasekar2009	M37e2	M37e2	Dongri Bhill	Dongri Bhill	SAS	India	India	India	M37	M*	M*	M
FJ383685.1	DB111	Chandrasekar2009	M37a*	M37a*	Dongri Bhill	Dongri Bhill	SAS	India	India	India	M37	M*	M*	M
FJ383686.1	GL66	Chandrasekar2009	M37+152	M37+152	Gallong	Gallong	SAS	India	India	India	M37	M*	M*	M
FJ383687.1	KR31	Chandrasekar2009	M37d	M37d	Katkari	Katkari	SAS	India	India	India	M37	M*	M*	M
FJ383688.1	KR9	Chandrasekar2009	M37d	M37d	Katkari	Katkari	SAS	India	India	India	M37	M*	M*	M
FJ383689.1	KD111	Chandrasekar2009	M37a1	M37a1	Kathodi	Kathodi	SAS	India	India	India	M37	M*	M*	M
FJ383690.1	NI44	Chandrasekar2009	M37a1	M37a1	Nihal	Nihal	SAS	India	India	India	M37	M*	M*	M
FJ383691.1	NI31	Chandrasekar2009	M37a1	M37a1	Nihal	Nihal	SAS	India	India	India	M37	M*	M*	M
FJ383692.1	NI67	Chandrasekar2009	M37a1	M37a1	Nihal	Nihal	SAS	India	India	India	M37	M*	M*	M
FJ383693.1	PB87	Chandrasekar2009	M37e2*	M37e2*	Pauri Bhuiya	Pauri Bhuiya	SAS	India	India	India	M37	M*	M*	M
FJ383694.1	PB89	Chandrasekar2009	M37e2*	M37e2*	Pauri Bhuiya	Pauri Bhuiya	SAS	India	India	India	M37	M*	M*	M
FJ383695.1	DB70	Chandrasekar2009	M37a*	M37a*	Dongri Bhill	Dongri Bhill	SAS	India	India	India	M37	M*	M*	M
FJ383696.1	BK11	Chandrasekar2009	M39b1*2	M39b1*2	Betta Kuruba	Betta Kuruba	SAS	India	India	India	M39	M*	M*	M
FJ383697.1	BK34	Chandrasekar2009	M39b1*2	M39b1*2	Betta Kuruba	Betta Kuruba	SAS	India	India	India	M39	M*	M*	M
FJ383698.1	BK44	Chandrasekar2009	M39b1*2	M39b1*2	Betta Kuruba	Betta Kuruba	SAS	India	India	India	M39	M*	M*	M
FJ383699.1	BK82	Chandrasekar2009	M39b1*2	M39b1*2	Betta Kuruba	Betta Kuruba	SAS	India	India	India	M39	M*	M*	M
FJ383700.1	BK84	Chandrasekar2009	M39b1*2	M39b1*2	Betta Kuruba	Betta Kuruba	SAS	India	India	India	M39	M*	M*	M
FJ383701.1	KU209	Chandrasekar2009	M39b1*1	M39b1*1	Kathakur	Kathakur	SAS	India	India	India	M39	M*	M*	M
FJ383702.1	PB73	Chandrasekar2009	M39b2	M39b2	Pauri Bhuiya	Pauri Bhuiya	SAS	India	India	India	M39	M*	M*	M
FJ383703.1	KM55	Chandrasekar2009	M39b1	M39b1	Kamar	Kamar	SAS	India	India	India	M39	M*	M*	M
FJ383704.1	KD127	Chandrasekar2009	M39b1*1	M39b1*1	Kathodi	Kathodi	SAS	India	India	India	M39	M*	M*	M
FJ383705.1	MN17	Chandrasekar2009	M39a2	M39a2	Munda	Munda	SAS	India	India	India	M39	M*	M*	M
FJ383706.1	MN87	Chandrasekar2009	M39a2	M39a2	Munda	Munda	SAS	India	India	India	M39	M*	M*	M
FJ383707.1	AD10	Chandrasekar2009	M39b2*	M39b2*	Andh	Andh	SAS	India	India	India	M39	M*	M*	M
FJ383708.1	AD11	Chandrasekar2009	M39b2*	M39b2*	Andh	Andh	SAS	India	India	India	M39	M*	M*	M
FJ383709.1	AD112	Chandrasekar2009	M39b2*	M39b2*	Andh	Andh	SAS	India	India	India	M39	M*	M*	M
FJ383710.1	MA111	Chandrasekar2009	M39a1	M39a1	Madia	Madia	SAS	India	India	India	M39	M*	M*	M
FJ383711.1	MA32	Chandrasekar2009	M39b1	M39b1	Madia	Madia	SAS	India	India	India	M39	M*	M*	M
FJ383712.1	ML29	Chandrasekar2009	M39a2	M39a2	Malpaharia	Malpaharia	SAS	India	India	India	M39	M*	M*	M
FJ383713.1	AD23	Chandrasekar2009	M39b2*	M39b2*	Andh	Andh	SAS	India	India	India	M39	M*	M*	M
FJ383714.1	AD40	Chandrasekar2009	M39a	M39a	Andh	Andh	SAS	India	India	India	M39	M*	M*	M
FJ383715.1	AD49	Chandrasekar2009	M39a1	M39a1	Andh	Andh	SAS	India	India	India	M39	M*	M*	M
FJ383716.1	ML16	Chandrasekar2009	M41a1	M41a1	Malpaharia	Malpaharia	SAS	India	India	India	M41	M*	M*	M
FJ383717.1	ML30	Chandrasekar2009	M41a1	M41a1	Malpaharia	Malpaharia	SAS	India	India	India	M41	M*	M*	M
FJ383718.1	ML37	Chandrasekar2009	M41a1	M41a1	Malpaharia	Malpaharia	SAS	India	India	India	M41	M*	M*	M
FJ383719.1	ML76	Chandrasekar2009	M41a1	M41a1	Malpaharia	Malpaharia	SAS	India	India	India	M41	M*	M*	M
FJ383720.1	KM18	Chandrasekar2009	M41c	M41c	Kamar	Kamar	SAS	India	India	India	M41	M*	M*	M
FJ383721.1	KM63	Chandrasekar2009	M41c	M41c	Kamar	Kamar	SAS	India	India	India	M41	M*	M*	M
FJ383722.1	MA58	Chandrasekar2009	M41b	M41b	Madia	Madia	SAS	India	India	India	M41	M*	M*	M
FJ383723.1	DR83	Chandrasekar2009	M49a1*	M49a1*	Dirang Monpa	Dirang Monpa	SAS	India	India	India	M49	M*	M*	M
FJ383724.1	SK4	Chandrasekar2009	M49a1	M49a1	Sonowal Kachari	Sonowal Kachari	SAS	India	India	India	M49	M*	M*	M
FJ383725.1	DR59	Chandrasekar2009	M49a1*	M49a1*	Dirang Monpa	Dirang Monpa	SAS	India	India	India	M49	M*	M*	M
FJ383726.1	DR61	Chandrasekar2009	M49a1*	M49a1*	Dirang Monpa	Dirang Monpa	SAS	India	India	India	M49	M*	M*	M
FJ383727.1	DR71	Chandrasekar2009	M49a1*	M49a1*	Dirang Monpa	Dirang Monpa	SAS	India	India	India	M49	M*	M*	M
FJ383728.1	DR75	Chandrasekar2009	M49a1*	M49a1*	Dirang Monpa	Dirang Monpa	SAS	India	India	India	M49	M*	M*	M
FJ383729.1	DR8	Chandrasekar2009	M49a1*	M49a1*	Dirang Monpa	Dirang Monpa	SAS	India	India	India	M49	M*	M*	M
FJ383730.1	DR85	Chandrasekar2009	M49a1*	M49a1*	Dirang Monpa	Dirang Monpa	SAS	India	India	India	M49	M*	M*	M
FJ383731.1	DR87	Chandrasekar2009	M49a1*	M49a1*	Dirang Monpa	Dirang Monpa	SAS	India	India	India	M49	M*	M*	M
FJ383732.1	DR1	Chandrasekar2009	M49a1*	M49a1*	Dirang Monpa	Dirang Monpa	SAS	India	India	India	M49	M*	M*	M
FJ383733.1	DR4	Chandrasekar2009	M49a1*	M49a1*	Dirang Monpa	Dirang Monpa	SAS	India	India	India	M49	M*	M*	M
FJ383734.1	DR42	Chandrasekar2009	M49a1*	M49a1*	Dirang Monpa	Dirang Monpa	SAS	India	India	India	M49	M*	M*	M
FJ383735.1	WAN3	Chandrasekar2009	M49a1	M49a1	Wanchoo_of_Northeast	Wanchoo_of_Northeast	SAS	India	India	India	M49	M*	M*	M
FJ383736.1	MA106	Chandrasekar2009	M63	M63	Madia	Madia	SAS	India	India	India	M63	M*	M*	M
FJ383737.1	MA110	Chandrasekar2009	M63	M63	Madia	Madia	SAS	India	India	India	M63	M*	M*	M
FJ383738.1	MA60	Chandrasekar2009	M63	M63	Madia	Madia	SAS	India	India	India	M63	M*	M*	M
FJ383739.1	MA78	Chandrasekar2009	M63	M63	Madia	Madia	SAS	India	India	India	M63	M*	M*	M
FJ383740.1	MA79	Chandrasekar2009	M63	M63	Madia	Madia	SAS	India	India	India	M63	M*	M*	M
FJ383741.1	MA84	Chandrasekar2009	M63	M63	Madia	Madia	SAS	India	India	India	M63	M*	M*	M
FJ383742.1	MA15	Chandrasekar2009	M42b1a	M42b1a	Madia	Madia	SAS	India	India	India	M42	M*	M*	M
FJ383743.1	MA52	Chandrasekar2009	M42b1a	M42b1a	Madia	Madia	SAS	India	India	India	M42	M*	M*	M
FJ383744.1	MA53	Chandrasekar2009	M42b1	M42b1	Madia	Madia	SAS	India	India	India	M42	M*	M*	M
FJ383745.1	MN56	Chandrasekar2009	M42b1a*1	M42b1a*1	Munda	Munda	SAS	India	India	India	M42	M*	M*	M
FJ383746.1	MN70	Chandrasekar2009	M42b1a*1a	M42b1a*1a	Munda	Munda	SAS	India	India	India	M42	M*	M*	M
FJ383747.1	KR40	Chandrasekar2009	M44a	M44a	Katkari	Katkari	SAS	India	India	India	M44	M*	M*	M
FJ383748.1	KR13	Chandrasekar2009	M44a	M44a	Katkari	Katkari	SAS	India	India	India	M44	M*	M*	M
FJ383749.1	MT117	Chandrasekar2009	M44a1	M44a1	Mathakur	Mathakur	SAS	India	India	India	M44	M*	M*	M
FJ383750.1	MT121	Chandrasekar2009	M44	M44	Mathakur	Mathakur	SAS	India	India	India	M44	M*	M*	M
FJ383751.1	MT21	Chandrasekar2009	M44a1	M44a1	Mathakur	Mathakur	SAS	India	India	India	M44	M*	M*	M
FJ383752.1	MT30	Chandrasekar2009	M44a1	M44a1	Mathakur	Mathakur	SAS	India	India	India	M44	M*	M*	M
FJ383753.1	MT37	Chandrasekar2009	M44a1	M44a1	Mathakur	Mathakur	SAS	India	India	India	M44	M*	M*	M
FJ383754.1	MT42	Chandrasekar2009	M44a1	M44a1	Mathakur	Mathakur	SAS	India	India	India	M44	M*	M*	M
FJ383755.1	MT84	Chandrasekar2009	M44a1	M44a1	Mathakur	Mathakur	SAS	India	India	India	M44	M*	M*	M
FJ383756.1	MT86	Chandrasekar2009	M44a1	M44a1	Mathakur	Mathakur	SAS	India	India	India	M44	M*	M*	M
FJ383757.1	DB102	Chandrasekar2009	M57b1	M57b1	Dongri Bhill	Dongri Bhill	SAS	India	India	India	M57	M*	M*	M
FJ383758.1	DB74	Chandrasekar2009	M57b1	M57b1	Dongri Bhill	Dongri Bhill	SAS	India	India	India	M57	M*	M*	M
FJ383759.1	DB91	Chandrasekar2009	M57b1	M57b1	Dongri Bhill	Dongri Bhill	SAS	India	India	India	M57	M*	M*	M
FJ383760.1	KU15	Chandrasekar2009	M57+152	M57+152	Kathakur	Kathakur	SAS	India	India	India	M57	M*	M*	M
FJ383761.1	KU205	Chandrasekar2009	M57b	M57b	Kathakur	Kathakur	SAS	India	India	India	M57	M*	M*	M
FJ383762.1	KR33	Chandrasekar2009	M57a*	M57a*	Katkari	Katkari	SAS	India	India	India	M57	M*	M*	M
FJ383763.1	KR7	Chandrasekar2009	M57a*	M57a*	Katkari	Katkari	SAS	India	India	India	M57	M*	M*	M
FJ383764.1	NI23	Chandrasekar2009	M57a	M57a	Nihal	Nihal	SAS	India	India	India	M57	M*	M*	M
FJ383765.1	ML89	Chandrasekar2009	M49d	M49d	Malpaharia	Malpaharia	SAS	India	India	India	M49	M*	M*	M
FJ383766.1	PB23	Chandrasekar2009	M49c	M49c	Pauri Bhuiya	Pauri Bhuiya	SAS	India	India	India	M49	M*	M*	M
FJ383767.1	SK16	Chandrasekar2009	M49c1*	M49c1*	Sonowal Kachari	Sonowal Kachari	SAS	India	India	India	M49	M*	M*	M
FJ383768.1	SK112	Chandrasekar2009	M49c1*	M49c1*	Sonowal Kachari	Sonowal Kachari	SAS	India	India	India	M49	M*	M*	M
FJ383769.1	DR30	Chandrasekar2009	M13b2	M13b2	Dirang Monpa	Dirang Monpa	SAS	India	India	India	M13	M*	M*	M
FJ383770.1	LA60	Chandrasekar2009	M61a*1	M61a*1	Lachungpa	Lachungpa	SAS	India	India	India	M61	M*	M*	M
FJ383771.1	LA38	Chandrasekar2009	M61a*1	M61a*1	Lachungpa	Lachungpa	SAS	India	India	India	M61	M*	M*	M
FJ383772.1	LA43	Chandrasekar2009	M61a*1	M61a*1	Lachungpa	Lachungpa	SAS	India	India	India	M61	M*	M*	M
FJ383773.1	LA47	Chandrasekar2009	M61a*1	M61a*1	Lachungpa	Lachungpa	SAS	India	India	India	M61	M*	M*	M
FJ383774.1	ST7	Chandrasekar2009	M13b2*	M13b2*	Shertukpen	Shertukpen	SAS	India	India	India	M13	M*	M*	M
FJ383775.1	ST42	Chandrasekar2009	M13b2*	M13b2*	Shertukpen	Shertukpen	SAS	India	India	India	M13	M*	M*	M
FJ383776.1	ST45	Chandrasekar2009	M13b2*	M13b2*	Shertukpen	Shertukpen	SAS	India	India	India	M13	M*	M*	M
FJ383777.1	ST48	Chandrasekar2009	M13b2*	M13b2*	Shertukpen	Shertukpen	SAS	India	India	India	M13	M*	M*	M
FJ383778.1	JK42	Chandrasekar2009	M36d1	M36d1	Jenu Kuruba	Jenu Kuruba	SAS	India	India	India	M36	M*	M*	M
FJ383779.1	JK47	Chandrasekar2009	M36d1	M36d1	Jenu Kuruba	Jenu Kuruba	SAS	India	India	India	M36	M*	M*	M
FJ383780.1	JK52	Chandrasekar2009	M36d1	M36d1	Jenu Kuruba	Jenu Kuruba	SAS	India	India	India	M36	M*	M*	M
FJ383781.1	JK56	Chandrasekar2009	M36d1	M36d1	Jenu Kuruba	Jenu Kuruba	SAS	India	India	India	M36	M*	M*	M
FJ383782.1	JK13	Chandrasekar2009	M36d1	M36d1	Jenu Kuruba	Jenu Kuruba	SAS	India	India	India	M36	M*	M*	M
FJ383783.1	JK16	Chandrasekar2009	M36d1	M36d1	Jenu Kuruba	Jenu Kuruba	SAS	India	India	India	M36	M*	M*	M
FJ383784.1	JK17	Chandrasekar2009	M36d1	M36d1	Jenu Kuruba	Jenu Kuruba	SAS	India	India	India	M36	M*	M*	M
FJ383785.1	JK19	Chandrasekar2009	M36d1	M36d1	Jenu Kuruba	Jenu Kuruba	SAS	India	India	India	M36	M*	M*	M
FJ383786.1	JK7	Chandrasekar2009	M36d1	M36d1	Jenu Kuruba	Jenu Kuruba	SAS	India	India	India	M36	M*	M*	M
FJ383787.1	JK68	Chandrasekar2009	M36d1	M36d1	Jenu Kuruba	Jenu Kuruba	SAS	India	India	India	M36	M*	M*	M
FJ383788.1	JK71	Chandrasekar2009	M36d1	M36d1	Jenu Kuruba	Jenu Kuruba	SAS	India	India	India	M36	M*	M*	M
FJ383789.1	JK73	Chandrasekar2009	M36d1	M36d1	Jenu Kuruba	Jenu Kuruba	SAS	India	India	India	M36	M*	M*	M
FJ383790.1	JK76	Chandrasekar2009	M36d1	M36d1	Jenu Kuruba	Jenu Kuruba	SAS	India	India	India	M36	M*	M*	M
FJ383791.1	JK77	Chandrasekar2009	M36d1	M36d1	Jenu Kuruba	Jenu Kuruba	SAS	India	India	India	M36	M*	M*	M
FJ383792.1	JK78	Chandrasekar2009	M36d1	M36d1	Jenu Kuruba	Jenu Kuruba	SAS	India	India	India	M36	M*	M*	M
FJ383793.1	JK21	Chandrasekar2009	M36d1	M36d1	Jenu Kuruba	Jenu Kuruba	SAS	India	India	India	M36	M*	M*	M
FJ383794.1	JK22	Chandrasekar2009	M36d1	M36d1	Jenu Kuruba	Jenu Kuruba	SAS	India	India	India	M36	M*	M*	M
FJ383795.1	JK25	Chandrasekar2009	M36c	M36c	Jenu Kuruba	Jenu Kuruba	SAS	India	India	India	M36	M*	M*	M
FJ383796.1	JK26	Chandrasekar2009	M36d1	M36d1	Jenu Kuruba	Jenu Kuruba	SAS	India	India	India	M36	M*	M*	M
FJ383797.1	JK28	Chandrasekar2009	M36d1	M36d1	Jenu Kuruba	Jenu Kuruba	SAS	India	India	India	M36	M*	M*	M
FJ383798.1	JK29	Chandrasekar2009	M36d1	M36d1	Jenu Kuruba	Jenu Kuruba	SAS	India	India	India	M36	M*	M*	M
FJ383799.1	JK30	Chandrasekar2009	M36c	M36c	Jenu Kuruba	Jenu Kuruba	SAS	India	India	India	M36	M*	M*	M
FJ383800.1	JK34	Chandrasekar2009	M36d1	M36d1	Jenu Kuruba	Jenu Kuruba	SAS	India	India	India	M36	M*	M*	M
FJ383801.1	JK37	Chandrasekar2009	M36c	M36c	Jenu Kuruba	Jenu Kuruba	SAS	India	India	India	M36	M*	M*	M
FJ383802.1	JK40	Chandrasekar2009	M36d1	M36d1	Jenu Kuruba	Jenu Kuruba	SAS	India	India	India	M36	M*	M*	M
FJ383803.1	JK88	Chandrasekar2009	M36d1	M36d1	Jenu Kuruba	Jenu Kuruba	SAS	India	India	India	M36	M*	M*	M
FJ383804.1	JK95	Chandrasekar2009	M36d1	M36d1	Jenu Kuruba	Jenu Kuruba	SAS	India	India	India	M36	M*	M*	M
FJ383805.1	JK98	Chandrasekar2009	M36d1	M36d1	Jenu Kuruba	Jenu Kuruba	SAS	India	India	India	M36	M*	M*	M
FJ383806.1	JK103	Chandrasekar2009	M36d1	M36d1	Jenu Kuruba	Jenu Kuruba	SAS	India	India	India	M36	M*	M*	M
FJ383807.1	KM39	Chandrasekar2009	M36d	M36d	Kamar	Kamar	SAS	India	India	India	M36	M*	M*	M
FJ383808.1	JK93	Chandrasekar2009	M36c	M36c	Jenu Kuruba	Jenu Kuruba	SAS	India	India	India	M36	M*	M*	M
FJ383809.1	JK6	Chandrasekar2009	M36c	M36c	Jenu Kuruba	Jenu Kuruba	SAS	India	India	India	M36	M*	M*	M
FJ383810.1	JK79	Chandrasekar2009	M36c	M36c	Jenu Kuruba	Jenu Kuruba	SAS	India	India	India	M36	M*	M*	M
FJ383811.1	JK92	Chandrasekar2009	M36c	M36c	Jenu Kuruba	Jenu Kuruba	SAS	India	India	India	M36	M*	M*	M
FJ383812.1	NI56	Chandrasekar2009	M64*	M64*	Nihal	Nihal	SAS	India	India	India	M64	M*	M*	M
FJ383813.1	NI57	Chandrasekar2009	M64*	M64*	Nihal	Nihal	SAS	India	India	India	M64	M*	M*	M
FJ383814.1	PB88	Chandrasekar2009	M	M	Pauri Bhuiya	Pauri Bhuiya	SAS	India	India	India	M	M*	M*	M
HG00096	SRS006837	*1000G	H16a1	H16a1	GBR	GBR	EUR	1000G_EUR	1000G_EUR	UK (GBR)	H16	H	R0	R
HG00097	SRS006838	*1000G	T2f1a1	T2f1a1	GBR	GBR	EUR	1000G_EUR	1000G_EUR	UK (GBR)	T2	T	JT	R
HG00099	SRS006840	*1000G	H1ae	H1ae	GBR	GBR	EUR	1000G_EUR	1000G_EUR	UK (GBR)	H1	H	R0	R
HG00100	SRS006841	*1000G	X2b8	X2b8	GBR	GBR	EUR	1000G_EUR	1000G_EUR	UK (GBR)	X2	X	X	N
HG00101	SRS006842	*1000G	J1c3g	J1c3g	GBR	GBR	EUR	1000G_EUR	1000G_EUR	UK (GBR)	J1	J	JT	R
HG00102	SRS006843	*1000G	H58a	H58a	GBR	GBR	EUR	1000G_EUR	1000G_EUR	UK (GBR)	H58	H	R0	R
HG00103	SRS006844	*1000G	J1c3b2	J1c3b2	GBR	GBR	EUR	1000G_EUR	1000G_EUR	UK (GBR)	J1	J	JT	R
HG00105	SRS006846	*1000G	H1m	H1m	GBR	GBR	EUR	1000G_EUR	1000G_EUR	UK (GBR)	H1	H	R0	R
HG00106	SRS006847	*1000G	J2b1a	J2b1a	GBR	GBR	EUR	1000G_EUR	1000G_EUR	UK (GBR)	J2	J	JT	R
HG00107	SRS006848	*1000G	J1c3b1a	J1c3b1a	GBR	GBR	EUR	1000G_EUR	1000G_EUR	UK (GBR)	J1	J	JT	R
HG00108	SRS006849	*1000G	X2b+226+16192	X2b+226+16192	GBR	GBR	EUR	1000G_EUR	1000G_EUR	UK (GBR)	X2	X	X	N
HG00109	SRS006850	*1000G	U4a2	U4a2	GBR	GBR	EUR	1000G_EUR	1000G_EUR	UK (GBR)	U4	U	U	R
HG00110	SRS006851	*1000G	H1e1a	H1e1a	GBR	GBR	EUR	1000G_EUR	1000G_EUR	UK (GBR)	H1	H	R0	R
HG00111	SRS006852	*1000G	H1e2	H1e2	GBR	GBR	EUR	1000G_EUR	1000G_EUR	UK (GBR)	H1	H	R0	R
HG00112	SRS006853	*1000G	H5b2	H5b2	GBR	GBR	EUR	1000G_EUR	1000G_EUR	UK (GBR)	H5	H	R0	R
HG00113	SRS006854	*1000G	X2b8	X2b8	GBR	GBR	EUR	1000G_EUR	1000G_EUR	UK (GBR)	X2	X	X	N
HG00114	SRS006855	*1000G	U5b2c2b	U5b2c2b	GBR	GBR	EUR	1000G_EUR	1000G_EUR	UK (GBR)	U5	U	U	R
HG00115	SRS006856	*1000G	T2b23a	T2b23a	GBR	GBR	EUR	1000G_EUR	1000G_EUR	UK (GBR)	T2	T	JT	R
HG00116	SRS006857	*1000G	U5b2c2b	U5b2c2b	GBR	GBR	EUR	1000G_EUR	1000G_EUR	UK (GBR)	U5	U	U	R
HG00117	SRS006858	*1000G	J1c2e1	J1c2e1	GBR	GBR	EUR	1000G_EUR	1000G_EUR	UK (GBR)	J1	J	JT	R
HG00118	SRS008503	*1000G	H3a1a	H3a1a	GBR	GBR	EUR	1000G_EUR	1000G_EUR	UK (GBR)	H3	H	R0	R
HG00119	SRS008504	*1000G	T1a1	T1a1	GBR	GBR	EUR	1000G_EUR	1000G_EUR	UK (GBR)	T1	T	JT	R
HG00120	SRS006859	*1000G	J1c5	J1c5	GBR	GBR	EUR	1000G_EUR	1000G_EUR	UK (GBR)	J1	J	JT	R
HG00121	SRS008505	*1000G	K1a4g	K1a4g	GBR	GBR	EUR	1000G_EUR	1000G_EUR	UK (GBR)	K1	K	U	R
HG00122	SRS008506	*1000G	U5b2c2b	U5b2c2b	GBR	GBR	EUR	1000G_EUR	1000G_EUR	UK (GBR)	U5	U	U	R
HG00123	SRS008507	*1000G	H2a2b5a	H2a2b5a	GBR	GBR	EUR	1000G_EUR	1000G_EUR	UK (GBR)	H2	H	R0	R
HG00125	SRS008509	*1000G	H1e2	H1e2	GBR	GBR	EUR	1000G_EUR	1000G_EUR	UK (GBR)	H1	H	R0	R
HG00126	SRS008510	*1000G	H23	H23	GBR	GBR	EUR	1000G_EUR	1000G_EUR	UK (GBR)	H23	H	R0	R
HG00127	SRS006860	*1000G	H2a2a1f	H2a2a1f	GBR	GBR	EUR	1000G_EUR	1000G_EUR	UK (GBR)	H2	H	R0	R
HG00128	SRS006861	*1000G	K2b1a3	K2b1a3	GBR	GBR	EUR	1000G_EUR	1000G_EUR	UK (GBR)	K2	K	U	R
HG00129	SRS006862	*1000G	H3k1a	H3k1a	GBR	GBR	EUR	1000G_EUR	1000G_EUR	UK (GBR)	H3	H	R0	R
HG00130	SRS006863	*1000G	X2b4	X2b4	GBR	GBR	EUR	1000G_EUR	1000G_EUR	UK (GBR)	X2	X	X	N
HG00131	SRS006864	*1000G	H2a2a2	H2a2a2	GBR	GBR	EUR	1000G_EUR	1000G_EUR	UK (GBR)	H2	H	R0	R
HG00132	SRS006865	*1000G	U5a2a1d	U5a2a1d	GBR	GBR	EUR	1000G_EUR	1000G_EUR	UK (GBR)	U5	U	U	R
HG00133	SRS006866	*1000G	H26a1a1	H26a1a1	GBR	GBR	EUR	1000G_EUR	1000G_EUR	UK (GBR)	H26	H	R0	R
HG00136	SRS006869	*1000G	T2b	T2b	GBR	GBR	EUR	1000G_EUR	1000G_EUR	UK (GBR)	T2	T	JT	R
HG00137	SRS006870	*1000G	H3	H3	GBR	GBR	EUR	1000G_EUR	1000G_EUR	UK (GBR)	H3	H	R0	R
HG00138	SRS006871	*1000G	H1b1+16362	H1b1+16362	GBR	GBR	EUR	1000G_EUR	1000G_EUR	UK (GBR)	H1	H	R0	R
HG00139	SRS006872	*1000G	H4a1a4b	H4a1a4b	GBR	GBR	EUR	1000G_EUR	1000G_EUR	UK (GBR)	H4	H	R0	R
HG00140	SRS006873	*1000G	H4a1a4b	H4a1a4b	GBR	GBR	EUR	1000G_EUR	1000G_EUR	UK (GBR)	H4	H	R0	R
HG00141	SRS006874	*1000G	T2b19b	T2b19b	GBR	GBR	EUR	1000G_EUR	1000G_EUR	UK (GBR)	T2	T	JT	R
HG00142	SRS006875	*1000G	U5a1b	U5a1b	GBR	GBR	EUR	1000G_EUR	1000G_EUR	UK (GBR)	U5	U	U	R
HG00143	SRS006876	*1000G	H20c	H20c	GBR	GBR	EUR	1000G_EUR	1000G_EUR	UK (GBR)	H20	H	R0	R
HG00145	SRS006878	*1000G	U5a1a1g	U5a1a1g	GBR	GBR	EUR	1000G_EUR	1000G_EUR	UK (GBR)	U5	U	U	R
HG00146	SRS006879	*1000G	U5a2a1	U5a2a1	GBR	GBR	EUR	1000G_EUR	1000G_EUR	UK (GBR)	U5	U	U	R
HG00148	SRS006881	*1000G	W5a2	W5a2	GBR	GBR	EUR	1000G_EUR	1000G_EUR	UK (GBR)	W5	W	N2	N
HG00149	SRS006882	*1000G	H24a	H24a	GBR	GBR	EUR	1000G_EUR	1000G_EUR	UK (GBR)	H24	H	R0	R
HG00150	SRS006883	*1000G	H1c1	H1c1	GBR	GBR	EUR	1000G_EUR	1000G_EUR	UK (GBR)	H1	H	R0	R
HG00151	SRS006884	*1000G	H27	H27	GBR	GBR	EUR	1000G_EUR	1000G_EUR	UK (GBR)	H27	H	R0	R
HG00154	SRS010719	*1000G	I4a2	I4a2	GBR	GBR	EUR	1000G_EUR	1000G_EUR	UK (GBR)	I4	I	N1	N
HG00155	SRS006887	*1000G	U4b1b2	U4b1b2	GBR	GBR	EUR	1000G_EUR	1000G_EUR	UK (GBR)	U4	U	U	R
HG00157	SRS006889	*1000G	H5	H5	GBR	GBR	EUR	1000G_EUR	1000G_EUR	UK (GBR)	H5	H	R0	R
HG00158	SRS006890	*1000G	H1e2c	H1e2c	GBR	GBR	EUR	1000G_EUR	1000G_EUR	UK (GBR)	H1	H	R0	R
HG00159	SRS008511	*1000G	H1+16189	H1+16189	GBR	GBR	EUR	1000G_EUR	1000G_EUR	UK (GBR)	H1	H	R0	R
HG00160	SRS006891	*1000G	U5a2b2	U5a2b2	GBR	GBR	EUR	1000G_EUR	1000G_EUR	UK (GBR)	U5	U	U	R
HG00171	SRS006892	*1000G	V1a1a	V1a1a	FIN	FIN	EUR	1000G_EUR	1000G_EUR	Finland (FIN)	V1	V	R0	R
HG00173	SRS006893	*1000G	U5b1b2	U5b1b2	FIN	FIN	EUR	1000G_EUR	1000G_EUR	Finland (FIN)	U5	U	U	R
HG00174	SRS006894	*1000G	U5b1b2	U5b1b2	FIN	FIN	EUR	1000G_EUR	1000G_EUR	Finland (FIN)	U5	U	U	R
HG00176	SRS006895	*1000G	U8a1a1b1	U8a1a1b1	FIN	FIN	EUR	1000G_EUR	1000G_EUR	Finland (FIN)	U8	U	U	R
HG00177	SRS006896	*1000G	K1c1c	K1c1c	FIN	FIN	EUR	1000G_EUR	1000G_EUR	Finland (FIN)	K1	K	U	R
HG00178	SRS006897	*1000G	H13a1a1d1	H13a1a1d1	FIN	FIN	EUR	1000G_EUR	1000G_EUR	Finland (FIN)	H13	H	R0	R
HG00179	SRS006898	*1000G	H10e	H10e	FIN	FIN	EUR	1000G_EUR	1000G_EUR	Finland (FIN)	H10	H	R0	R
HG00180	SRS006899	*1000G	H1a2	H1a2	FIN	FIN	EUR	1000G_EUR	1000G_EUR	Finland (FIN)	H1	H	R0	R
HG00181	SRS006900	*1000G	U4d1a1	U4d1a1	FIN	FIN	EUR	1000G_EUR	1000G_EUR	Finland (FIN)	U4	U	U	R
HG00182	SRS006901	*1000G	H1	H1	FIN	FIN	EUR	1000G_EUR	1000G_EUR	Finland (FIN)	H1	H	R0	R
HG00183	SRS006902	*1000G	H45a	H45a	FIN	FIN	EUR	1000G_EUR	1000G_EUR	Finland (FIN)	H45	H	R0	R
HG00185	SRS006903	*1000G	K1c1c	K1c1c	FIN	FIN	EUR	1000G_EUR	1000G_EUR	Finland (FIN)	K1	K	U	R
HG00186	SRS006904	*1000G	U4d1a1a	U4d1a1a	FIN	FIN	EUR	1000G_EUR	1000G_EUR	Finland (FIN)	U4	U	U	R
HG00187	SRS006905	*1000G	U5b1b2a	U5b1b2a	FIN	FIN	EUR	1000G_EUR	1000G_EUR	Finland (FIN)	U5	U	U	R
HG00188	SRS006906	*1000G	U5b1b1a	U5b1b1a	FIN	FIN	EUR	1000G_EUR	1000G_EUR	Finland (FIN)	U5	U	U	R
HG00189	SRS006907	*1000G	H1f1	H1f1	FIN	FIN	EUR	1000G_EUR	1000G_EUR	Finland (FIN)	H1	H	R0	R
HG00190	SRS006908	*1000G	H7a1a	H7a1a	FIN	FIN	EUR	1000G_EUR	1000G_EUR	Finland (FIN)	H7	H	R0	R
HG00231	SRS008512	*1000G	W5a1a	W5a1a	GBR	GBR	EUR	1000G_EUR	1000G_EUR	UK (GBR)	W5	W	N2	N
HG00232	SRS008513	*1000G	H1+16189	H1+16189	GBR	GBR	EUR	1000G_EUR	1000G_EUR	UK (GBR)	H1	H	R0	R
HG00233	SRS006909	*1000G	H13c1	H13c1	GBR	GBR	EUR	1000G_EUR	1000G_EUR	UK (GBR)	H13	H	R0	R
HG00234	SRS006910	*1000G	T2a1a2	T2a1a2	GBR	GBR	EUR	1000G_EUR	1000G_EUR	UK (GBR)	T2	T	JT	R
HG00235	SRS006911	*1000G	J1c2t	J1c2t	GBR	GBR	EUR	1000G_EUR	1000G_EUR	UK (GBR)	J1	J	JT	R
HG00236	SRS008514	*1000G	K2a3	K2a3	GBR	GBR	EUR	1000G_EUR	1000G_EUR	UK (GBR)	K2	K	U	R
HG00237	SRS008515	*1000G	H3b4a	H3b4a	GBR	GBR	EUR	1000G_EUR	1000G_EUR	UK (GBR)	H3	H	R0	R
HG00238	SRS006912	*1000G	U5b1c1a1	U5b1c1a1	GBR	GBR	EUR	1000G_EUR	1000G_EUR	UK (GBR)	U5	U	U	R
HG00239	SRS008516	*1000G	H3z	H3z	GBR	GBR	EUR	1000G_EUR	1000G_EUR	UK (GBR)	H3	H	R0	R
HG00240	SRS006913	*1000G	U5b1c1a1	U5b1c1a1	GBR	GBR	EUR	1000G_EUR	1000G_EUR	UK (GBR)	U5	U	U	R
HG00242	SRS008517	*1000G	U5b2a1b	U5b2a1b	GBR	GBR	EUR	1000G_EUR	1000G_EUR	UK (GBR)	U5	U	U	R
HG00243	SRS008518	*1000G	K2b1a2	K2b1a2	GBR	GBR	EUR	1000G_EUR	1000G_EUR	UK (GBR)	K2	K	U	R
HG00244	SRS008519	*1000G	X2b5	X2b5	GBR	GBR	EUR	1000G_EUR	1000G_EUR	UK (GBR)	X2	X	X	N
HG00245	SRS008520	*1000G	H3g1b	H3g1b	GBR	GBR	EUR	1000G_EUR	1000G_EUR	UK (GBR)	H3	H	R0	R
HG00246	SRS010720	*1000G	T2b5	T2b5	GBR	GBR	EUR	1000G_EUR	1000G_EUR	UK (GBR)	T2	T	JT	R
HG00250	SRS010722	*1000G	U4b1a2a	U4b1a2a	GBR	GBR	EUR	1000G_EUR	1000G_EUR	UK (GBR)	U4	U	U	R
HG00251	SRS010723	*1000G	H5n	H5n	GBR	GBR	EUR	1000G_EUR	1000G_EUR	UK (GBR)	H5	H	R0	R
HG00252	SRS008523	*1000G	H3ag	H3ag	GBR	GBR	EUR	1000G_EUR	1000G_EUR	UK (GBR)	H3	H	R0	R
HG00253	SRS008524	*1000G	I1a1b	I1a1b	GBR	GBR	EUR	1000G_EUR	1000G_EUR	UK (GBR)	I1	I	N1	N
HG00254	SRS008525	*1000G	H5a8	H5a8	GBR	GBR	EUR	1000G_EUR	1000G_EUR	UK (GBR)	H5	H	R0	R
HG00255	SRS006914	*1000G	U4b1a2b	U4b1a2b	GBR	GBR	EUR	1000G_EUR	1000G_EUR	UK (GBR)	U4	U	U	R
HG00256	SRS008526	*1000G	H5b2	H5b2	GBR	GBR	EUR	1000G_EUR	1000G_EUR	UK (GBR)	H5	H	R0	R
HG00257	SRS008527	*1000G	J1c8a	J1c8a	GBR	GBR	EUR	1000G_EUR	1000G_EUR	UK (GBR)	J1	J	JT	R
HG00258	SRS008528	*1000G	J1c2q	J1c2q	GBR	GBR	EUR	1000G_EUR	1000G_EUR	UK (GBR)	J1	J	JT	R
HG00259	SRS008529	*1000G	T2b4+152	T2b4+152	GBR	GBR	EUR	1000G_EUR	1000G_EUR	UK (GBR)	T2	T	JT	R
HG00260	SRS008530	*1000G	U5b2a2c	U5b2a2c	GBR	GBR	EUR	1000G_EUR	1000G_EUR	UK (GBR)	U5	U	U	R
HG00261	SRS008531	*1000G	J1c2	J1c2	GBR	GBR	EUR	1000G_EUR	1000G_EUR	UK (GBR)	J1	J	JT	R
HG00262	SRS008532	*1000G	T2b13	T2b13	GBR	GBR	EUR	1000G_EUR	1000G_EUR	UK (GBR)	T2	T	JT	R
HG00263	SRS008533	*1000G	U8a1b	U8a1b	GBR	GBR	EUR	1000G_EUR	1000G_EUR	UK (GBR)	U8	U	U	R
HG00264	SRS008534	*1000G	H5s	H5s	GBR	GBR	EUR	1000G_EUR	1000G_EUR	UK (GBR)	H5	H	R0	R
HG00265	SRS008535	*1000G	T2b19	T2b19	GBR	GBR	EUR	1000G_EUR	1000G_EUR	UK (GBR)	T2	T	JT	R
HG00266	SRS008536	*1000G	H1f1	H1f1	FIN	FIN	EUR	1000G_EUR	1000G_EUR	Finland (FIN)	H1	H	R0	R
HG00267	SRS008537	*1000G	U4a2	U4a2	FIN	FIN	EUR	1000G_EUR	1000G_EUR	Finland (FIN)	U4	U	U	R
HG00268	SRS008538	*1000G	U5a2a1a	U5a2a1a	FIN	FIN	EUR	1000G_EUR	1000G_EUR	Finland (FIN)	U5	U	U	R
HG00269	SRS008539	*1000G	H1a2	H1a2	FIN	FIN	EUR	1000G_EUR	1000G_EUR	Finland (FIN)	H1	H	R0	R
HG00271	SRS008541	*1000G	U5b1b2a	U5b1b2a	FIN	FIN	EUR	1000G_EUR	1000G_EUR	Finland (FIN)	U5	U	U	R
HG00272	SRS008542	*1000G	H1c3b	H1c3b	FIN	FIN	EUR	1000G_EUR	1000G_EUR	Finland (FIN)	H1	H	R0	R
HG00273	SRS008543	*1000G	U5b1b2a	U5b1b2a	FIN	FIN	EUR	1000G_EUR	1000G_EUR	Finland (FIN)	U5	U	U	R
HG00274	SRS010724	*1000G	U5b1b2a	U5b1b2a	FIN	FIN	EUR	1000G_EUR	1000G_EUR	Finland (FIN)	U5	U	U	R
HG00275	SRS010725	*1000G	U5b1b2	U5b1b2	FIN	FIN	EUR	1000G_EUR	1000G_EUR	Finland (FIN)	U5	U	U	R
HG00276	SRS010726	*1000G	J1c2n1	J1c2n1	FIN	FIN	EUR	1000G_EUR	1000G_EUR	Finland (FIN)	J1	J	JT	R
HG00277	SRS010727	*1000G	U5b1b1a1a	U5b1b1a1a	FIN	FIN	EUR	1000G_EUR	1000G_EUR	Finland (FIN)	U5	U	U	R
HG00278	SRS010728	*1000G	H1n4	H1n4	FIN	FIN	EUR	1000G_EUR	1000G_EUR	Finland (FIN)	H1	H	R0	R
HG00280	SRS010729	*1000G	X2c1	X2c1	FIN	FIN	EUR	1000G_EUR	1000G_EUR	Finland (FIN)	X2	X	X	N
HG00281	SRS010730	*1000G	U5a1a1h	U5a1a1h	FIN	FIN	EUR	1000G_EUR	1000G_EUR	Finland (FIN)	U5	U	U	R
HG00282	SRS010731	*1000G	V1a1a	V1a1a	FIN	FIN	EUR	1000G_EUR	1000G_EUR	Finland (FIN)	V1	V	R0	R
HG00284	SRS010732	*1000G	U5b2a1a1d	U5b2a1a1d	FIN	FIN	EUR	1000G_EUR	1000G_EUR	Finland (FIN)	U5	U	U	R
HG00285	SRS010733	*1000G	U5b1b2	U5b1b2	FIN	FIN	EUR	1000G_EUR	1000G_EUR	Finland (FIN)	U5	U	U	R
HG00288	SRS368498	*1000G	U5a1b1h	U5a1b1h	FIN	FIN	EUR	1000G_EUR	1000G_EUR	Finland (FIN)	U5	U	U	R
HG00290	SRS368499	*1000G	U5a2a1a	U5a2a1a	FIN	FIN	EUR	1000G_EUR	1000G_EUR	Finland (FIN)	U5	U	U	R
HG00304	SRS368510	*1000G	H2a1a	H2a1a	FIN	FIN	EUR	1000G_EUR	1000G_EUR	Finland (FIN)	H2	H	R0	R
HG00306	SRS008544	*1000G	U5a2b	U5a2b	FIN	FIN	EUR	1000G_EUR	1000G_EUR	Finland (FIN)	U5	U	U	R
HG00308	SRS008545	*1000G	W1a	W1a	FIN	FIN	EUR	1000G_EUR	1000G_EUR	Finland (FIN)	W1	W	N2	N
HG00309	SRS008546	*1000G	H5a1a	H5a1a	FIN	FIN	EUR	1000G_EUR	1000G_EUR	Finland (FIN)	H5	H	R0	R
HG00310	SRS010734	*1000G	H1a2	H1a2	FIN	FIN	EUR	1000G_EUR	1000G_EUR	Finland (FIN)	H1	H	R0	R
HG00311	SRS008547	*1000G	U5b1b2a	U5b1b2a	FIN	FIN	EUR	1000G_EUR	1000G_EUR	Finland (FIN)	U5	U	U	R
HG00313	SRS008549	*1000G	H1f1	H1f1	FIN	FIN	EUR	1000G_EUR	1000G_EUR	Finland (FIN)	H1	H	R0	R
HG00315	SRS008550	*1000G	J1b1a1	J1b1a1	FIN	FIN	EUR	1000G_EUR	1000G_EUR	Finland (FIN)	J1	J	JT	R
HG00318	SRS008551	*1000G	H3b+16129	H3b+16129	FIN	FIN	EUR	1000G_EUR	1000G_EUR	Finland (FIN)	H3	H	R0	R
HG00319	SRS008552	*1000G	H6a1a3	H6a1a3	FIN	FIN	EUR	1000G_EUR	1000G_EUR	Finland (FIN)	H6	H	R0	R
HG00320	SRS008553	*1000G	U5b1b1a	U5b1b1a	FIN	FIN	EUR	1000G_EUR	1000G_EUR	Finland (FIN)	U5	U	U	R
HG00321	SRS008554	*1000G	U4a2	U4a2	FIN	FIN	EUR	1000G_EUR	1000G_EUR	Finland (FIN)	U4	U	U	R
HG00323	SRS008555	*1000G	V1a1a	V1a1a	FIN	FIN	EUR	1000G_EUR	1000G_EUR	Finland (FIN)	V1	V	R0	R
HG00324	SRS010735	*1000G	H13a1a1d1	H13a1a1d1	FIN	FIN	EUR	1000G_EUR	1000G_EUR	Finland (FIN)	H13	H	R0	R
HG00325	SRS010736	*1000G	H4a1a1a	H4a1a1a	FIN	FIN	EUR	1000G_EUR	1000G_EUR	Finland (FIN)	H4	H	R0	R
HG00326	SRS010737	*1000G	K1c1c	K1c1c	FIN	FIN	EUR	1000G_EUR	1000G_EUR	Finland (FIN)	K1	K	U	R
HG00327	SRS008556	*1000G	H85	H85	FIN	FIN	EUR	1000G_EUR	1000G_EUR	Finland (FIN)	H85	H	R0	R
HG00328	SRS008557	*1000G	H3b+16129	H3b+16129	FIN	FIN	EUR	1000G_EUR	1000G_EUR	Finland (FIN)	H3	H	R0	R
HG00329	SRS010738	*1000G	I2a1a	I2a1a	FIN	FIN	EUR	1000G_EUR	1000G_EUR	Finland (FIN)	I2	I	N1	N
HG00330	SRS010739	*1000G	U5b1b2	U5b1b2	FIN	FIN	EUR	1000G_EUR	1000G_EUR	Finland (FIN)	U5	U	U	R
HG00331	SRS010740	*1000G	K1a4a1a2b	K1a4a1a2b	FIN	FIN	EUR	1000G_EUR	1000G_EUR	Finland (FIN)	K1	K	U	R
HG00332	SRS010741	*1000G	J1c2c2	J1c2c2	FIN	FIN	EUR	1000G_EUR	1000G_EUR	Finland (FIN)	J1	J	JT	R
HG00334	SRS010742	*1000G	J1c3+189	J1c3+189	FIN	FIN	EUR	1000G_EUR	1000G_EUR	Finland (FIN)	J1	J	JT	R
HG00335	SRS008558	*1000G	H1f1	H1f1	FIN	FIN	EUR	1000G_EUR	1000G_EUR	Finland (FIN)	H1	H	R0	R
HG00336	SRS008559	*1000G	W6a	W6a	FIN	FIN	EUR	1000G_EUR	1000G_EUR	Finland (FIN)	W6	W	N2	N
HG00337	SRS008560	*1000G	T2b4+152	T2b4+152	FIN	FIN	EUR	1000G_EUR	1000G_EUR	Finland (FIN)	T2	T	JT	R
HG00338	SRS008561	*1000G	J1c1d	J1c1d	FIN	FIN	EUR	1000G_EUR	1000G_EUR	Finland (FIN)	J1	J	JT	R
HG00339	SRS008562	*1000G	U4d1a1a	U4d1a1a	FIN	FIN	EUR	1000G_EUR	1000G_EUR	Finland (FIN)	U4	U	U	R
HG00341	SRS010743	*1000G	U5b1b2a	U5b1b2a	FIN	FIN	EUR	1000G_EUR	1000G_EUR	Finland (FIN)	U5	U	U	R
HG00342	SRS008563	*1000G	H1a8	H1a8	FIN	FIN	EUR	1000G_EUR	1000G_EUR	Finland (FIN)	H1	H	R0	R
HG00343	SRS008564	*1000G	H6a1a3	H6a1a3	FIN	FIN	EUR	1000G_EUR	1000G_EUR	Finland (FIN)	H6	H	R0	R
HG00344	SRS008565	*1000G	T2e1	T2e1	FIN	FIN	EUR	1000G_EUR	1000G_EUR	Finland (FIN)	T2	T	JT	R
HG00345	SRS008566	*1000G	V1a1a	V1a1a	FIN	FIN	EUR	1000G_EUR	1000G_EUR	Finland (FIN)	V1	V	R0	R
HG00346	SRS008567	*1000G	K1a2a2	K1a2a2	FIN	FIN	EUR	1000G_EUR	1000G_EUR	Finland (FIN)	K1	K	U	R
HG00349	SRS008568	*1000G	K1a4a1f	K1a4a1f	FIN	FIN	EUR	1000G_EUR	1000G_EUR	Finland (FIN)	K1	K	U	R
HG00350	SRS008569	*1000G	HV9	HV9	FIN	FIN	EUR	1000G_EUR	1000G_EUR	Finland (FIN)	HV	HV	R0	R
HG00351	SRS008570	*1000G	U5a2a1e	U5a2a1e	FIN	FIN	EUR	1000G_EUR	1000G_EUR	Finland (FIN)	U5	U	U	R
HG00353	SRS008571	*1000G	H1b1d	H1b1d	FIN	FIN	EUR	1000G_EUR	1000G_EUR	Finland (FIN)	H1	H	R0	R
HG00355	SRS008572	*1000G	J1c2b5	J1c2b5	FIN	FIN	EUR	1000G_EUR	1000G_EUR	Finland (FIN)	J1	J	JT	R
HG00356	SRS008573	*1000G	T2b4+152	T2b4+152	FIN	FIN	EUR	1000G_EUR	1000G_EUR	Finland (FIN)	T2	T	JT	R
HG00357	SRS008574	*1000G	U5b1b2a	U5b1b2a	FIN	FIN	EUR	1000G_EUR	1000G_EUR	Finland (FIN)	U5	U	U	R
HG00358	SRS008575	*1000G	U5b1b1a	U5b1b1a	FIN	FIN	EUR	1000G_EUR	1000G_EUR	Finland (FIN)	U5	U	U	R
HG00360	SRS008577	*1000G	H2a1	H2a1	FIN	FIN	EUR	1000G_EUR	1000G_EUR	Finland (FIN)	H2	H	R0	R
HG00361	SRS008578	*1000G	H1b1i	H1b1i	FIN	FIN	EUR	1000G_EUR	1000G_EUR	Finland (FIN)	H1	H	R0	R
HG00362	SRS008579	*1000G	H1q1	H1q1	FIN	FIN	EUR	1000G_EUR	1000G_EUR	Finland (FIN)	H1	H	R0	R
HG00364	SRS008580	*1000G	U5b1b2a	U5b1b2a	FIN	FIN	EUR	1000G_EUR	1000G_EUR	Finland (FIN)	U5	U	U	R
HG00365	SRS008581	*1000G	H1c	H1c	FIN	FIN	EUR	1000G_EUR	1000G_EUR	Finland (FIN)	H1	H	R0	R
HG00366	SRS008582	*1000G	H5a1e	H5a1e	FIN	FIN	EUR	1000G_EUR	1000G_EUR	Finland (FIN)	H5	H	R0	R
HG00367	SRS008583	*1000G	U5a1b1h	U5a1b1h	FIN	FIN	EUR	1000G_EUR	1000G_EUR	Finland (FIN)	U5	U	U	R
HG00368	SRS008584	*1000G	U5b1b2	U5b1b2	FIN	FIN	EUR	1000G_EUR	1000G_EUR	Finland (FIN)	U5	U	U	R
HG00369	SRS008585	*1000G	I1a1a2	I1a1a2	FIN	FIN	EUR	1000G_EUR	1000G_EUR	Finland (FIN)	I1	I	N1	N
HG00371	SRS008586	*1000G	X2c1	X2c1	FIN	FIN	EUR	1000G_EUR	1000G_EUR	Finland (FIN)	X2	X	X	N
HG00372	SRS008587	*1000G	H1+16189	H1+16189	FIN	FIN	EUR	1000G_EUR	1000G_EUR	Finland (FIN)	H1	H	R0	R
HG00373	SRS008588	*1000G	U5b1b1a1b	U5b1b1a1b	FIN	FIN	EUR	1000G_EUR	1000G_EUR	Finland (FIN)	U5	U	U	R
HG00375	SRS008589	*1000G	J1c2n1	J1c2n1	FIN	FIN	EUR	1000G_EUR	1000G_EUR	Finland (FIN)	J1	J	JT	R
HG00376	SRS008590	*1000G	U5b1b1a	U5b1b1a	FIN	FIN	EUR	1000G_EUR	1000G_EUR	Finland (FIN)	U5	U	U	R
HG00378	SRS008592	*1000G	H1a2	H1a2	FIN	FIN	EUR	1000G_EUR	1000G_EUR	Finland (FIN)	H1	H	R0	R
HG00379	SRS008593	*1000G	U5b1b1a	U5b1b1a	FIN	FIN	EUR	1000G_EUR	1000G_EUR	Finland (FIN)	U5	U	U	R
HG00380	SRS008594	*1000G	H1a8a	H1a8a	FIN	FIN	EUR	1000G_EUR	1000G_EUR	Finland (FIN)	H1	H	R0	R
HG00381	SRS008595	*1000G	H1a2	H1a2	FIN	FIN	EUR	1000G_EUR	1000G_EUR	Finland (FIN)	H1	H	R0	R
HG00382	SRS008596	*1000G	H1h1	H1h1	FIN	FIN	EUR	1000G_EUR	1000G_EUR	Finland (FIN)	H1	H	R0	R
HG00383	SRS010744	*1000G	H27a	H27a	FIN	FIN	EUR	1000G_EUR	1000G_EUR	Finland (FIN)	H27	H	R0	R
HG00384	SRS008597	*1000G	U5b1b1a	U5b1b1a	FIN	FIN	EUR	1000G_EUR	1000G_EUR	Finland (FIN)	U5	U	U	R
HG00403	SRS008598	*1000G	M7b1a1d	M7b1a1d	CHS	CHS	EAS	1000G_EAS	China (CHS)	China (CHS)	M7	M7	M7	M
HG00404	SRS008599	*1000G	B5b2c1	B5b2c1	CHS	CHS	EAS	1000G_EAS	China (CHS)	China (CHS)	B5	B	B	R
HG00406	SRS008601	*1000G	N9a10+16311	N9a10+16311	CHS	CHS	EAS	1000G_EAS	China (CHS)	China (CHS)	N9	N	N9	N
HG00407	SRS008602	*1000G	R9c1b1	R9c1b1	CHS	CHS	EAS	1000G_EAS	China (CHS)	China (CHS)	R9	R	R9	R
HG00409	SRS344107	*1000G	F1a	F1a	CHS	CHS	EAS	1000G_EAS	China (CHS)	China (CHS)	F1	F	R9	R
HG00410	SRS344108	*1000G	M7c1c2	M7c1c2	CHS	CHS	EAS	1000G_EAS	China (CHS)	China (CHS)	M7	M7	M7	M
HG00419	SRS008605	*1000G	B4g2	B4g2	CHS	CHS	EAS	1000G_EAS	China (CHS)	China (CHS)	B4	B	B	R
HG00421	SRS008607	*1000G	D4a7	D4a7	CHS	CHS	EAS	1000G_EAS	China (CHS)	China (CHS)	D4	D	D	M
HG00422	SRS008608	*1000G	N9a8	N9a8	CHS	CHS	EAS	1000G_EAS	China (CHS)	China (CHS)	N9	N	N9	N
HG00428	SRS008611	*1000G	C4a1a2a	C4a1a2a	CHS	CHS	EAS	1000G_EAS	China (CHS)	China (CHS)	C4	C	M8	M
HG00436	SRS008613	*1000G	Z4a1a	Z4a1a	CHS	CHS	EAS	1000G_EAS	China (CHS)	China (CHS)	Z4	Z	M8	M
HG00437	SRS008614	*1000G	F1e1	F1e1	CHS	CHS	EAS	1000G_EAS	China (CHS)	China (CHS)	F1	F	R9	R
HG00442	SRS006915	*1000G	F1e3	F1e3	CHS	CHS	EAS	1000G_EAS	China (CHS)	China (CHS)	F1	F	R9	R
HG00443	SRS006916	*1000G	M8a2a1	M8a2a1	CHS	CHS	EAS	1000G_EAS	China (CHS)	China (CHS)	M8	M8	M8	M
HG00445	SRS006918	*1000G	R9c1b1	R9c1b1	CHS	CHS	EAS	1000G_EAS	China (CHS)	China (CHS)	R9	R	R9	R
HG00446	SRS006919	*1000G	B4b1	B4b1	CHS	CHS	EAS	1000G_EAS	China (CHS)	China (CHS)	B4	B	B	R
HG00448	SRS006921	*1000G	M7b1a1e2	M7b1a1e2	CHS	CHS	EAS	1000G_EAS	China (CHS)	China (CHS)	M7	M7	M7	M
HG00449	SRS006922	*1000G	R11	R11	CHS	CHS	EAS	1000G_EAS	China (CHS)	China (CHS)	R11	R	R*	R
HG00451	SRS006924	*1000G	A14	A14	CHS	CHS	EAS	1000G_EAS	China (CHS)	China (CHS)	A14	A	A	N
HG00452	SRS006925	*1000G	B4g1b	B4g1b	CHS	CHS	EAS	1000G_EAS	China (CHS)	China (CHS)	B4	B	B	R
HG00457	SRS008616	*1000G	M33c	M33c	CHS	CHS	EAS	1000G_EAS	China (CHS)	China (CHS)	M33	M*	M*	M
HG00458	SRS008617	*1000G	B5a1c1a	B5a1c1a	CHS	CHS	EAS	1000G_EAS	China (CHS)	China (CHS)	B5	B	B	R
HG00463	SRS006927	*1000G	M20	M20	CHS	CHS	EAS	1000G_EAS	China (CHS)	China (CHS)	M20	M*	M*	M
HG00464	SRS006928	*1000G	F1a1c	F1a1c	CHS	CHS	EAS	1000G_EAS	China (CHS)	China (CHS)	F1	F	R9	R
HG00472	SRS008619	*1000G	F1c1a1b	F1c1a1b	CHS	CHS	EAS	1000G_EAS	China (CHS)	China (CHS)	F1	F	R9	R
HG00473	SRS008620	*1000G	D6a1a	D6a1a	CHS	CHS	EAS	1000G_EAS	China (CHS)	China (CHS)	D6	D	D	M
HG00475	SRS008622	*1000G	D5a2a1b	D5a2a1b	CHS	CHS	EAS	1000G_EAS	China (CHS)	China (CHS)	D5	D	D	M
HG00476	SRS008623	*1000G	Z+152	Z+152	CHS	CHS	EAS	1000G_EAS	China (CHS)	China (CHS)	Z	Z	M8	M
HG00478	SRS008625	*1000G	D4b2b4	D4b2b4	CHS	CHS	EAS	1000G_EAS	China (CHS)	China (CHS)	D4	D	D	M
HG00479	SRS008626	*1000G	N9a1	N9a1	CHS	CHS	EAS	1000G_EAS	China (CHS)	China (CHS)	N9	N	N9	N
HG00500	SRS008628	*1000G	N9a1	N9a1	CHS	CHS	EAS	1000G_EAS	China (CHS)	China (CHS)	N9	N	N9	N
HG00513	SRS008632	*1000G	R11b1a	R11b1a	CHS	CHS	EAS	1000G_EAS	China (CHS)	China (CHS)	R11	R	R*	R
HG00524	SRS008634	*1000G	M7b1a1a3	M7b1a1a3	CHS	CHS	EAS	1000G_EAS	China (CHS)	China (CHS)	M7	M7	M7	M
HG00525	SRS008635	*1000G	M7b1a1+(16192)	M7b1a1+(16192)	CHS	CHS	EAS	1000G_EAS	China (CHS)	China (CHS)	M7	M7	M7	M
HG00530	SRS008637	*1000G	F1d	F1d	CHS	CHS	EAS	1000G_EAS	China (CHS)	China (CHS)	F1	F	R9	R
HG00531	SRS008638	*1000G	N9a4b1	N9a4b1	CHS	CHS	EAS	1000G_EAS	China (CHS)	China (CHS)	N9	N	N9	N
HG00533	SRS008640	*1000G	B4d1'2'3	B4d1'2'3	CHS	CHS	EAS	1000G_EAS	China (CHS)	China (CHS)	B4	B	B	R
HG00534	SRS008641	*1000G	R9c1a	R9c1a	CHS	CHS	EAS	1000G_EAS	China (CHS)	China (CHS)	R9	R	R9	R
HG00536	SRS008643	*1000G	R11b1b	R11b1b	CHS	CHS	EAS	1000G_EAS	China (CHS)	China (CHS)	R11	R	R*	R
HG00537	SRS008644	*1000G	B4a4	B4a4	CHS	CHS	EAS	1000G_EAS	China (CHS)	China (CHS)	B4	B	B	R
HG00542	SRS008646	*1000G	B5a1c1a	B5a1c1a	CHS	CHS	EAS	1000G_EAS	China (CHS)	China (CHS)	B5	B	B	R
HG00543	SRS008647	*1000G	R30	R30	CHS	CHS	EAS	1000G_EAS	China (CHS)	China (CHS)	R30	R	R*	R
HG00551	SRS010745	*1000G	A2z	A2z	PUR	PUR	AMR	1000G_AMR	1000G_AMR	Puerto Rico (PUR)	A2	A	A	N
HG00553	SRS008649	*1000G	A2	A2	PUR	PUR	AMR	1000G_AMR	1000G_AMR	Puerto Rico (PUR)	A2	A	A	N
HG00554	SRS008650	*1000G	L1b1a3	L1b1a3	PUR	PUR	AMR	1000G_AMR	1000G_AMR	Puerto Rico (PUR)	L1	L1	L1	L
HG00556	SRS008652	*1000G	N9a11	N9a11	CHS	CHS	EAS	1000G_EAS	China (CHS)	China (CHS)	N9	N	N9	N
HG00557	SRS008653	*1000G	A5b1b	A5b1b	CHS	CHS	EAS	1000G_EAS	China (CHS)	China (CHS)	A5	A	A	N
HG00559	SRS008655	*1000G	M10a1b	M10a1b	CHS	CHS	EAS	1000G_EAS	China (CHS)	China (CHS)	M10	M*	M*	M
HG00560	SRS008656	*1000G	F1a1	F1a1	CHS	CHS	EAS	1000G_EAS	China (CHS)	China (CHS)	F1	F	R9	R
HG00565	SRS008658	*1000G	A+152	A+152	CHS	CHS	EAS	1000G_EAS	China (CHS)	China (CHS)	A	A	A	N
HG00566	SRS008659	*1000G	A+152	A+152	CHS	CHS	EAS	1000G_EAS	China (CHS)	China (CHS)	A	A	A	N
HG00580	SRS008664	*1000G	D5b1b	D5b1b	CHS	CHS	EAS	1000G_EAS	China (CHS)	China (CHS)	D5	D	D	M
HG00581	SRS008665	*1000G	D4j15	D4j15	CHS	CHS	EAS	1000G_EAS	China (CHS)	China (CHS)	D4	D	D	M
HG00583	SRS008667	*1000G	D4a8	D4a8	CHS	CHS	EAS	1000G_EAS	China (CHS)	China (CHS)	D4	D	D	M
HG00584	SRS008668	*1000G	N9a3	N9a3	CHS	CHS	EAS	1000G_EAS	China (CHS)	China (CHS)	N9	N	N9	N
HG00589	SRS008670	*1000G	F1a1	F1a1	CHS	CHS	EAS	1000G_EAS	China (CHS)	China (CHS)	F1	F	R9	R
HG00590	SRS008671	*1000G	C7a1	C7a1	CHS	CHS	EAS	1000G_EAS	China (CHS)	China (CHS)	C7	C	M8	M
HG00592	SRS008673	*1000G	N9a1	N9a1	CHS	CHS	EAS	1000G_EAS	China (CHS)	China (CHS)	N9	N	N9	N
HG00593	SRS008674	*1000G	M7b1a1d1	M7b1a1d1	CHS	CHS	EAS	1000G_EAS	China (CHS)	China (CHS)	M7	M7	M7	M
HG00595	SRS008676	*1000G	D5a2a+16092	D5a2a+16092	CHS	CHS	EAS	1000G_EAS	China (CHS)	China (CHS)	D5	D	D	M
HG00596	SRS008677	*1000G	B4c1a1	B4c1a1	CHS	CHS	EAS	1000G_EAS	China (CHS)	China (CHS)	B4	B	B	R
HG00598	SRS344110	*1000G	G2a'c	G2a'c	CHS	CHS	EAS	1000G_EAS	China (CHS)	China (CHS)	G2	G	G	M
HG00599	SRS344111	*1000G	B4a1c4	B4a1c4	CHS	CHS	EAS	1000G_EAS	China (CHS)	China (CHS)	B4	B	B	R
HG00607	SRS008679	*1000G	M8a2c	M8a2c	CHS	CHS	EAS	1000G_EAS	China (CHS)	China (CHS)	M8	M8	M8	M
HG00608	SRS008680	*1000G	B4a1c5	B4a1c5	CHS	CHS	EAS	1000G_EAS	China (CHS)	China (CHS)	B4	B	B	R
HG00610	SRS008682	*1000G	B5b	B5b	CHS	CHS	EAS	1000G_EAS	China (CHS)	China (CHS)	B5	B	B	R
HG00611	SRS008683	*1000G	M7c1a1a	M7c1a1a	CHS	CHS	EAS	1000G_EAS	China (CHS)	China (CHS)	M7	M7	M7	M
HG00613	SRS008685	*1000G	D4a3b2	D4a3b2	CHS	CHS	EAS	1000G_EAS	China (CHS)	China (CHS)	D4	D	D	M
HG00614	SRS008686	*1000G	Z3	Z3	CHS	CHS	EAS	1000G_EAS	China (CHS)	China (CHS)	Z3	Z	M8	M
HG00619	SRS008688	*1000G	D4a3b2	D4a3b2	CHS	CHS	EAS	1000G_EAS	China (CHS)	China (CHS)	D4	D	D	M
HG00620	SRS008689	*1000G	N9a10	N9a10	CHS	CHS	EAS	1000G_EAS	China (CHS)	China (CHS)	N9	N	N9	N
HG00622	SRS344116	*1000G	G2a'c	G2a'c	CHS	CHS	EAS	1000G_EAS	China (CHS)	China (CHS)	G2	G	G	M
HG00623	SRS344117	*1000G	B4c1b2	B4c1b2	CHS	CHS	EAS	1000G_EAS	China (CHS)	China (CHS)	B4	B	B	R
HG00625	SRS008691	*1000G	D4b2b7	D4b2b7	CHS	CHS	EAS	1000G_EAS	China (CHS)	China (CHS)	D4	D	D	M
HG00626	SRS008692	*1000G	M12a1a1	M12a1a1	CHS	CHS	EAS	1000G_EAS	China (CHS)	China (CHS)	M12	M*	M*	M
HG00628	SRS008694	*1000G	D5a2a1+@16172	D5a2a1+@16172	CHS	CHS	EAS	1000G_EAS	China (CHS)	China (CHS)	D5	D	D	M
HG00629	SRS008695	*1000G	D4g2a1	D4g2a1	CHS	CHS	EAS	1000G_EAS	China (CHS)	China (CHS)	D4	D	D	M
HG00631	SRS344119	*1000G	B4g2	B4g2	CHS	CHS	EAS	1000G_EAS	China (CHS)	China (CHS)	B4	B	B	R
HG00632	SRS344120	*1000G	F1a1	F1a1	CHS	CHS	EAS	1000G_EAS	China (CHS)	China (CHS)	F1	F	R9	R
HG00634	SRS008697	*1000G	A18	A18	CHS	CHS	EAS	1000G_EAS	China (CHS)	China (CHS)	A18	A	A	N
HG00637	SRS008700	*1000G	A2k1a	A2k1a	PUR	PUR	AMR	1000G_AMR	1000G_AMR	Puerto Rico (PUR)	A2	A	A	N
HG00638	SRS008701	*1000G	A2	A2	PUR	PUR	AMR	1000G_AMR	1000G_AMR	Puerto Rico (PUR)	A2	A	A	N
HG00640	SRS008703	*1000G	B2b3a	B2b3a	PUR	PUR	AMR	1000G_AMR	1000G_AMR	Puerto Rico (PUR)	B2	B	B	R
HG00641	SRS008704	*1000G	C1b2	C1b2	PUR	PUR	AMR	1000G_AMR	1000G_AMR	Puerto Rico (PUR)	C1	C	M8	M
HG00650	SRS008706	*1000G	M7b1a1f	M7b1a1f	CHS	CHS	EAS	1000G_EAS	China (CHS)	China (CHS)	M7	M7	M7	M
HG00651	SRS008707	*1000G	D4+195	D4+195	CHS	CHS	EAS	1000G_EAS	China (CHS)	China (CHS)	D4	D	D	M
HG00653	SRS008709	*1000G	N8	N8	CHS	CHS	EAS	1000G_EAS	China (CHS)	China (CHS)	N8	N	N*	N
HG00654	SRS008710	*1000G	R+16189	R+16189	CHS	CHS	EAS	1000G_EAS	China (CHS)	China (CHS)	R	R	R*	R
HG00656	SRS008712	*1000G	A13	A13	CHS	CHS	EAS	1000G_EAS	China (CHS)	China (CHS)	A13	A	A	N
HG00657	SRS008713	*1000G	D5b3	D5b3	CHS	CHS	EAS	1000G_EAS	China (CHS)	China (CHS)	D5	D	D	M
HG00662	SRS008715	*1000G	D4b1b	D4b1b	CHS	CHS	EAS	1000G_EAS	China (CHS)	China (CHS)	D4	D	D	M
HG00663	SRS008716	*1000G	R9b1a3	R9b1a3	CHS	CHS	EAS	1000G_EAS	China (CHS)	China (CHS)	R9	R	R9	R
HG00671	SRS008718	*1000G	D4i3	D4i3	CHS	CHS	EAS	1000G_EAS	China (CHS)	China (CHS)	D4	D	D	M
HG00672	SRS008719	*1000G	F1d	F1d	CHS	CHS	EAS	1000G_EAS	China (CHS)	China (CHS)	F1	F	R9	R
HG00674	SRS344122	*1000G	F4a1a	F4a1a	CHS	CHS	EAS	1000G_EAS	China (CHS)	China (CHS)	F4	F	R9	R
HG00675	SRS344123	*1000G	F2a1	F2a1	CHS	CHS	EAS	1000G_EAS	China (CHS)	China (CHS)	F2	F	R9	R
HG00683	SRS008721	*1000G	M71a1a	M71a1a	CHS	CHS	EAS	1000G_EAS	China (CHS)	China (CHS)	M71	M*	M*	M
HG00684	SRS008722	*1000G	D5a2a1b	D5a2a1b	CHS	CHS	EAS	1000G_EAS	China (CHS)	China (CHS)	D5	D	D	M
HG00689	SRS008724	*1000G	M7b1a1+(16192)	M7b1a1+(16192)	CHS	CHS	EAS	1000G_EAS	China (CHS)	China (CHS)	M7	M7	M7	M
HG00690	SRS008725	*1000G	B5b2b	B5b2b	CHS	CHS	EAS	1000G_EAS	China (CHS)	China (CHS)	B5	B	B	R
HG00692	SRS008727	*1000G	M7b1a1+(16192)	M7b1a1+(16192)	CHS	CHS	EAS	1000G_EAS	China (CHS)	China (CHS)	M7	M7	M7	M
HG00693	SRS008728	*1000G	D4b2b2a	D4b2b2a	CHS	CHS	EAS	1000G_EAS	China (CHS)	China (CHS)	D4	D	D	M
HG00698	SRS008730	*1000G	D4e1a3	D4e1a3	CHS	CHS	EAS	1000G_EAS	China (CHS)	China (CHS)	D4	D	D	M
HG00699	SRS008731	*1000G	D4a7	D4a7	CHS	CHS	EAS	1000G_EAS	China (CHS)	China (CHS)	D4	D	D	M
HG00701	SRS008733	*1000G	M7c1c2	M7c1c2	CHS	CHS	EAS	1000G_EAS	China (CHS)	China (CHS)	M7	M7	M7	M
HG00704	SRS008736	*1000G	B4c1b2c2	B4c1b2c2	CHS	CHS	EAS	1000G_EAS	China (CHS)	China (CHS)	B4	B	B	R
HG00705	SRS008737	*1000G	F1a1'4	F1a1'4	CHS	CHS	EAS	1000G_EAS	China (CHS)	China (CHS)	F1	F	R9	R
HG00707	SRS008739	*1000G	F1g	F1g	CHS	CHS	EAS	1000G_EAS	China (CHS)	China (CHS)	F1	F	R9	R
HG00708	SRS008740	*1000G	B5a1c	B5a1c	CHS	CHS	EAS	1000G_EAS	China (CHS)	China (CHS)	B5	B	B	R
HG00717	SRS008743	*1000G	F2g	F2g	CHS	CHS	EAS	1000G_EAS	China (CHS)	China (CHS)	F2	F	R9	R
HG00728	SRS344113	*1000G	F1a3b	F1a3b	CHS	CHS	EAS	1000G_EAS	China (CHS)	China (CHS)	F1	F	R9	R
HG00729	SRS344114	*1000G	R+16189	R+16189	CHS	CHS	EAS	1000G_EAS	China (CHS)	China (CHS)	R	R	R*	R
HG00731	SRS008745	*1000G	A2z	A2z	PUR	PUR	AMR	1000G_AMR	1000G_AMR	Puerto Rico (PUR)	A2	A	A	N
HG00732	SRS008746	*1000G	A2	A2	PUR	PUR	AMR	1000G_AMR	1000G_AMR	Puerto Rico (PUR)	A2	A	A	N
HG00734	SRS008986	*1000G	C1b2	C1b2	PUR	PUR	AMR	1000G_AMR	1000G_AMR	Puerto Rico (PUR)	C1	C	M8	M
HG00736	SRS008748	*1000G	A2z	A2z	PUR	PUR	AMR	1000G_AMR	1000G_AMR	Puerto Rico (PUR)	A2	A	A	N
HG00737	SRS008749	*1000G	C1b2	C1b2	PUR	PUR	AMR	1000G_AMR	1000G_AMR	Puerto Rico (PUR)	C1	C	M8	M
HG00739	SRS008751	*1000G	L3d1b1	L3d1b1	PUR	PUR	AMR	1000G_AMR	1000G_AMR	Puerto Rico (PUR)	L3	L3	L3	L
HG00740	SRS008752	*1000G	L1b1a7a	L1b1a7a	PUR	PUR	AMR	1000G_AMR	1000G_AMR	Puerto Rico (PUR)	L1	L1	L1	L
HG00742	SRS008755	*1000G	C1b2	C1b2	PUR	PUR	AMR	1000G_AMR	1000G_AMR	Puerto Rico (PUR)	C1	C	M8	M
HG00743	SRS008762	*1000G	C1b2	C1b2	PUR	PUR	AMR	1000G_AMR	1000G_AMR	Puerto Rico (PUR)	C1	C	M8	M
HG00759	SRS179211	*1000G	M7c2b	M7c2b	CDX	CDX	EAS	1000G_EAS	China (CDX)	China (CDX)	M7	M7	M7	M
HG00766	SRS179212	*1000G	D4b2b	D4b2b	CDX	CDX	EAS	1000G_EAS	China (CDX)	China (CDX)	D4	D	D	M
HG00844	SRS179213	*1000G	C7a	C7a	CDX	CDX	EAS	1000G_EAS	China (CDX)	China (CDX)	C7	C	M8	M
HG00851	SRS179214	*1000G	D4b2b	D4b2b	CDX	CDX	EAS	1000G_EAS	China (CDX)	China (CDX)	D4	D	D	M
HG00864	SRS179215	*1000G	C7a1	C7a1	CDX	CDX	EAS	1000G_EAS	China (CDX)	China (CDX)	C7	C	M8	M
HG00867	SRS179217	*1000G	F1a1c	F1a1c	CDX	CDX	EAS	1000G_EAS	China (CDX)	China (CDX)	F1	F	R9	R
HG00879	SRS179218	*1000G	B5a1a	B5a1a	CDX	CDX	EAS	1000G_EAS	China (CDX)	China (CDX)	B5	B	B	R
HG00881	SRS179219	*1000G	D4b2b	D4b2b	CDX	CDX	EAS	1000G_EAS	China (CDX)	China (CDX)	D4	D	D	M
HG00956	SRS179220	*1000G	F1a1a	F1a1a	CDX	CDX	EAS	1000G_EAS	China (CDX)	China (CDX)	F1	F	R9	R
HG00978	SRS179221	*1000G	R9b1a2b	R9b1a2b	CDX	CDX	EAS	1000G_EAS	China (CDX)	China (CDX)	R9	R	R9	R
HG00982	SRS179222	*1000G	B4c2c	B4c2c	CDX	CDX	EAS	1000G_EAS	China (CDX)	China (CDX)	B4	B	B	R
HG01028	SRS179224	*1000G	M7b1a1a3	M7b1a1a3	CDX	CDX	EAS	1000G_EAS	China (CDX)	China (CDX)	M7	M7	M7	M
HG01029	SRS179225	*1000G	M7b1a1	M7b1a1	CDX	CDX	EAS	1000G_EAS	China (CDX)	China (CDX)	M7	M7	M7	M
HG01031	SRS179226	*1000G	B4c2c	B4c2c	CDX	CDX	EAS	1000G_EAS	China (CDX)	China (CDX)	B4	B	B	R
HG01046	SRS179227	*1000G	B5a1a	B5a1a	CDX	CDX	EAS	1000G_EAS	China (CDX)	China (CDX)	B5	B	B	R
HG01047	SRS008754	*1000G	A2am	A2am	PUR	PUR	AMR	1000G_AMR	1000G_AMR	Puerto Rico (PUR)	A2	A	A	N
HG01048	SRS010753	*1000G	C1b2	C1b2	PUR	PUR	AMR	1000G_AMR	1000G_AMR	Puerto Rico (PUR)	C1	C	M8	M
HG01049	SRS008756	*1000G	L0a1b1a1	L0a1b1a1	PUR	PUR	AMR	1000G_AMR	1000G_AMR	Puerto Rico (PUR)	L0	L0	L0	L
HG01051	SRS010747	*1000G	K1a4a1h	K1a4a1h	PUR	PUR	AMR	1000G_AMR	1000G_AMR	Puerto Rico (PUR)	K1	K	U	R
HG01052	SRS010748	*1000G	J2a1a1	J2a1a1	PUR	PUR	AMR	1000G_AMR	1000G_AMR	Puerto Rico (PUR)	J2	J	JT	R
HG01054	SRS350974	*1000G	A2	A2	PUR	PUR	AMR	1000G_AMR	1000G_AMR	Puerto Rico (PUR)	A2	A	A	N
HG01055	SRS008759	*1000G	U5b2b3a	U5b2b3a	PUR	PUR	AMR	1000G_AMR	1000G_AMR	Puerto Rico (PUR)	U5	U	U	R
HG01058	SRS010756	*1000G	C1b2	C1b2	PUR	PUR	AMR	1000G_AMR	1000G_AMR	Puerto Rico (PUR)	C1	C	M8	M
HG01060	SRS010750	*1000G	A2k1a	A2k1a	PUR	PUR	AMR	1000G_AMR	1000G_AMR	Puerto Rico (PUR)	A2	A	A	N
HG01061	SRS010751	*1000G	A2z	A2z	PUR	PUR	AMR	1000G_AMR	1000G_AMR	Puerto Rico (PUR)	A2	A	A	N
HG01063	SRS350972	*1000G	L3e2b+152	L3e2b+152	PUR	PUR	AMR	1000G_AMR	1000G_AMR	Puerto Rico (PUR)	L3	L3	L3	L
HG01064	SRS010760	*1000G	A2k1a	A2k1a	PUR	PUR	AMR	1000G_AMR	1000G_AMR	Puerto Rico (PUR)	A2	A	A	N
HG01066	SRS008761	*1000G	C	C	PUR	PUR	AMR	1000G_AMR	1000G_AMR	Puerto Rico (PUR)	C	C	M8	M
HG01067	SRS010771	*1000G	C1b2	C1b2	PUR	PUR	AMR	1000G_AMR	1000G_AMR	Puerto Rico (PUR)	C1	C	M8	M
HG01069	SRS010820	*1000G	C1b2	C1b2	PUR	PUR	AMR	1000G_AMR	1000G_AMR	Puerto Rico (PUR)	C1	C	M8	M
HG01070	SRS010754	*1000G	C1b4	C1b4	PUR	PUR	AMR	1000G_AMR	1000G_AMR	Puerto Rico (PUR)	C1	C	M8	M
HG01072	SRS010826	*1000G	C1b2	C1b2	PUR	PUR	AMR	1000G_AMR	1000G_AMR	Puerto Rico (PUR)	C1	C	M8	M
HG01073	SRS010757	*1000G	L3e1e	L3e1e	PUR	PUR	AMR	1000G_AMR	1000G_AMR	Puerto Rico (PUR)	L3	L3	L3	L
HG01075	SRS010759	*1000G	J1c2e	J1c2e	PUR	PUR	AMR	1000G_AMR	1000G_AMR	Puerto Rico (PUR)	J1	J	JT	R
HG01077	SRS350955	*1000G	A2	A2	PUR	PUR	AMR	1000G_AMR	1000G_AMR	Puerto Rico (PUR)	A2	A	A	N
HG01079	SRS008764	*1000G	B2b3a	B2b3a	PUR	PUR	AMR	1000G_AMR	1000G_AMR	Puerto Rico (PUR)	B2	B	B	R
HG01080	SRS008765	*1000G	L1c3b1a	L1c3b1a	PUR	PUR	AMR	1000G_AMR	1000G_AMR	Puerto Rico (PUR)	L1	L1	L1	L
HG01082	SRS350973	*1000G	A2k1a	A2k1a	PUR	PUR	AMR	1000G_AMR	1000G_AMR	Puerto Rico (PUR)	A2	A	A	N
HG01083	SRS010761	*1000G	A2z	A2z	PUR	PUR	AMR	1000G_AMR	1000G_AMR	Puerto Rico (PUR)	A2	A	A	N
HG01085	SRS010763	*1000G	A2k	A2k	PUR	PUR	AMR	1000G_AMR	1000G_AMR	Puerto Rico (PUR)	A2	A	A	N
HG01086	SRS010764	*1000G	C1b4	C1b4	PUR	PUR	AMR	1000G_AMR	1000G_AMR	Puerto Rico (PUR)	C1	C	M8	M
HG01088	SRS010821	*1000G	B2b3a	B2b3a	PUR	PUR	AMR	1000G_AMR	1000G_AMR	Puerto Rico (PUR)	B2	B	B	R
HG01089	SRS010770	*1000G	C1b4	C1b4	PUR	PUR	AMR	1000G_AMR	1000G_AMR	Puerto Rico (PUR)	C1	C	M8	M
HG01092	SRS350969	*1000G	C1b2	C1b2	PUR	PUR	AMR	1000G_AMR	1000G_AMR	Puerto Rico (PUR)	C1	C	M8	M
HG01094	SRS010766	*1000G	U2e1a1	U2e1a1	PUR	PUR	AMR	1000G_AMR	1000G_AMR	Puerto Rico (PUR)	U2	U	U	R
HG01095	SRS010767	*1000G	L3e1e2	L3e1e2	PUR	PUR	AMR	1000G_AMR	1000G_AMR	Puerto Rico (PUR)	L3	L3	L3	L
HG01097	SRS008767	*1000G	A2k1a	A2k1a	PUR	PUR	AMR	1000G_AMR	1000G_AMR	Puerto Rico (PUR)	A2	A	A	N
HG01098	SRS008768	*1000G	J1b1a1	J1b1a1	PUR	PUR	AMR	1000G_AMR	1000G_AMR	Puerto Rico (PUR)	J1	J	JT	R
HG01101	SRS350952	*1000G	C1b4	C1b4	PUR	PUR	AMR	1000G_AMR	1000G_AMR	Puerto Rico (PUR)	C1	C	M8	M
HG01102	SRS350970	*1000G	C1b2	C1b2	PUR	PUR	AMR	1000G_AMR	1000G_AMR	Puerto Rico (PUR)	C1	C	M8	M
HG01104	SRS010773	*1000G	A2k1a	A2k1a	PUR	PUR	AMR	1000G_AMR	1000G_AMR	Puerto Rico (PUR)	A2	A	A	N
HG01105	SRS010774	*1000G	A2k	A2k	PUR	PUR	AMR	1000G_AMR	1000G_AMR	Puerto Rico (PUR)	A2	A	A	N
HG01107	SRS010776	*1000G	A2k1a	A2k1a	PUR	PUR	AMR	1000G_AMR	1000G_AMR	Puerto Rico (PUR)	A2	A	A	N
HG01108	SRS010777	*1000G	L0a1a+200	L0a1a+200	PUR	PUR	AMR	1000G_AMR	1000G_AMR	Puerto Rico (PUR)	L0	L0	L0	L
HG01110	SRS010779	*1000G	A2k1a	A2k1a	PUR	PUR	AMR	1000G_AMR	1000G_AMR	Puerto Rico (PUR)	A2	A	A	N
HG01111	SRS010780	*1000G	J1b1a1	J1b1a1	PUR	PUR	AMR	1000G_AMR	1000G_AMR	Puerto Rico (PUR)	J1	J	JT	R
HG01112	SRS010781	*1000G	A2ac1	A2ac1	CLM	CLM	AMR	1000G_AMR	1000G_AMR	Colombia	A2	A	A	N
HG01113	SRS010782	*1000G	A2w	A2w	CLM	CLM	AMR	1000G_AMR	1000G_AMR	Colombia	A2	A	A	N
HG01119	SRS350988	*1000G	A2w	A2w	CLM	CLM	AMR	1000G_AMR	1000G_AMR	Colombia	A2	A	A	N
HG01121	SRS351032	*1000G	A2+(64)	A2+(64)	CLM	CLM	AMR	1000G_AMR	1000G_AMR	Colombia	A2	A	A	N
HG01122	SRS351041	*1000G	A2+(64)+@16111	A2+(64)+@16111	CLM	CLM	AMR	1000G_AMR	1000G_AMR	Colombia	A2	A	A	N
HG01124	SRS010784	*1000G	D4h3a6	D4h3a6	CLM	CLM	AMR	1000G_AMR	1000G_AMR	Colombia	D4	D	D	M
HG01125	SRS010785	*1000G	A2w	A2w	CLM	CLM	AMR	1000G_AMR	1000G_AMR	Colombia	A2	A	A	N
HG01130	SRS350991	*1000G	B2d	B2d	CLM	CLM	AMR	1000G_AMR	1000G_AMR	Colombia	B2	B	B	R
HG01131	SRS350992	*1000G	B2d	B2d	CLM	CLM	AMR	1000G_AMR	1000G_AMR	Colombia	B2	B	B	R
HG01133	SRS010787	*1000G	B2d	B2d	CLM	CLM	AMR	1000G_AMR	1000G_AMR	Colombia	B2	B	B	R
HG01134	SRS010788	*1000G	A2q	A2q	CLM	CLM	AMR	1000G_AMR	1000G_AMR	Colombia	A2	A	A	N
HG01136	SRS010790	*1000G	B2d	B2d	CLM	CLM	AMR	1000G_AMR	1000G_AMR	Colombia	B2	B	B	R
HG01137	SRS010791	*1000G	B2d	B2d	CLM	CLM	AMR	1000G_AMR	1000G_AMR	Colombia	B2	B	B	R
HG01139	SRS010793	*1000G	A2w	A2w	CLM	CLM	AMR	1000G_AMR	1000G_AMR	Colombia	A2	A	A	N
HG01140	SRS010794	*1000G	B2d	B2d	CLM	CLM	AMR	1000G_AMR	1000G_AMR	Colombia	B2	B	B	R
HG01142	SRS350993	*1000G	B2d	B2d	CLM	CLM	AMR	1000G_AMR	1000G_AMR	Colombia	B2	B	B	R
HG01148	SRS010796	*1000G	B2d	B2d	CLM	CLM	AMR	1000G_AMR	1000G_AMR	Colombia	B2	B	B	R
HG01149	SRS010797	*1000G	B2d	B2d	CLM	CLM	AMR	1000G_AMR	1000G_AMR	Colombia	B2	B	B	R
HG01161	SRS010824	*1000G	B2b3a	B2b3a	PUR	PUR	AMR	1000G_AMR	1000G_AMR	Puerto Rico (PUR)	B2	B	B	R
HG01162	SRS350977	*1000G	A2am	A2am	PUR	PUR	AMR	1000G_AMR	1000G_AMR	Puerto Rico (PUR)	A2	A	A	N
HG01164	SRS350951	*1000G	B2b3a	B2b3a	PUR	PUR	AMR	1000G_AMR	1000G_AMR	Puerto Rico (PUR)	B2	B	B	R
HG01167	SRS010799	*1000G	H1b	H1b	PUR	PUR	AMR	1000G_AMR	1000G_AMR	Puerto Rico (PUR)	H1	H	R0	R
HG01168	SRS010800	*1000G	U4b1b1	U4b1b1	PUR	PUR	AMR	1000G_AMR	1000G_AMR	Puerto Rico (PUR)	U4	U	U	R
HG01170	SRS010802	*1000G	L3e1e2	L3e1e2	PUR	PUR	AMR	1000G_AMR	1000G_AMR	Puerto Rico (PUR)	L3	L3	L3	L
HG01171	SRS008758	*1000G	A2	A2	PUR	PUR	AMR	1000G_AMR	1000G_AMR	Puerto Rico (PUR)	A2	A	A	N
HG01173	SRS010805	*1000G	H13a1b	H13a1b	PUR	PUR	AMR	1000G_AMR	1000G_AMR	Puerto Rico (PUR)	H13	H	R0	R
HG01174	SRS350986	*1000G	A2	A2	PUR	PUR	AMR	1000G_AMR	1000G_AMR	Puerto Rico (PUR)	A2	A	A	N
HG01176	SRS010808	*1000G	L1b1a3	L1b1a3	PUR	PUR	AMR	1000G_AMR	1000G_AMR	Puerto Rico (PUR)	L1	L1	L1	L
HG01177	SRS350959	*1000G	A2k1a	A2k1a	PUR	PUR	AMR	1000G_AMR	1000G_AMR	Puerto Rico (PUR)	A2	A	A	N
HG01182	SRS010814	*1000G	A2am	A2am	PUR	PUR	AMR	1000G_AMR	1000G_AMR	Puerto Rico (PUR)	A2	A	A	N
HG01183	SRS010815	*1000G	A2am	A2am	PUR	PUR	AMR	1000G_AMR	1000G_AMR	Puerto Rico (PUR)	A2	A	A	N
HG01187	SRS350967	*1000G	A2	A2	PUR	PUR	AMR	1000G_AMR	1000G_AMR	Puerto Rico (PUR)	A2	A	A	N
HG01188	SRS010818	*1000G	L2b1a3	L2b1a3	PUR	PUR	AMR	1000G_AMR	1000G_AMR	Puerto Rico (PUR)	L2	L2	L2	L
HG01190	SRS350971	*1000G	C1b2	C1b2	PUR	PUR	AMR	1000G_AMR	1000G_AMR	Puerto Rico (PUR)	C1	C	M8	M
HG01191	SRS350976	*1000G	B2b3a	B2b3a	PUR	PUR	AMR	1000G_AMR	1000G_AMR	Puerto Rico (PUR)	B2	B	B	R
HG01197	SRS010823	*1000G	U5b2b3a	U5b2b3a	PUR	PUR	AMR	1000G_AMR	1000G_AMR	Puerto Rico (PUR)	U5	U	U	R
HG01198	SRS350978	*1000G	B2b3a	B2b3a	PUR	PUR	AMR	1000G_AMR	1000G_AMR	Puerto Rico (PUR)	B2	B	B	R
HG01200	SRS350980	*1000G	A2z	A2z	PUR	PUR	AMR	1000G_AMR	1000G_AMR	Puerto Rico (PUR)	A2	A	A	N
HG01204	SRS350975	*1000G	C1b2	C1b2	PUR	PUR	AMR	1000G_AMR	1000G_AMR	Puerto Rico (PUR)	C1	C	M8	M
HG01205	SRS010827	*1000G	L3b1a+@16124	L3b1a+@16124	PUR	PUR	AMR	1000G_AMR	1000G_AMR	Puerto Rico (PUR)	L3	L3	L3	L
HG01241	SRS010829	*1000G	L2c	L2c	PUR	PUR	AMR	1000G_AMR	1000G_AMR	Puerto Rico (PUR)	L2	L2	L2	L
HG01242	SRS010830	*1000G	L1b2a	L1b2a	PUR	PUR	AMR	1000G_AMR	1000G_AMR	Puerto Rico (PUR)	L1	L1	L1	L
HG01247	SRS010832	*1000G	L3d4	L3d4	PUR	PUR	AMR	1000G_AMR	1000G_AMR	Puerto Rico (PUR)	L3	L3	L3	L
HG01248	SRS010833	*1000G	C	C	PUR	PUR	AMR	1000G_AMR	1000G_AMR	Puerto Rico (PUR)	C	C	M8	M
HG01250	SRS010835	*1000G	A2q	A2q	CLM	CLM	AMR	1000G_AMR	1000G_AMR	Colombia	A2	A	A	N
HG01251	SRS010836	*1000G	A2ac1	A2ac1	CLM	CLM	AMR	1000G_AMR	1000G_AMR	Colombia	A2	A	A	N
HG01253	SRS010838	*1000G	B2d	B2d	CLM	CLM	AMR	1000G_AMR	1000G_AMR	Colombia	B2	B	B	R
HG01254	SRS010839	*1000G	B2d	B2d	CLM	CLM	AMR	1000G_AMR	1000G_AMR	Colombia	B2	B	B	R
HG01256	SRS010841	*1000G	A2w1	A2w1	CLM	CLM	AMR	1000G_AMR	1000G_AMR	Colombia	A2	A	A	N
HG01257	SRS010842	*1000G	B2d	B2d	CLM	CLM	AMR	1000G_AMR	1000G_AMR	Colombia	B2	B	B	R
HG01259	SRS010844	*1000G	A2q	A2q	CLM	CLM	AMR	1000G_AMR	1000G_AMR	Colombia	A2	A	A	N
HG01260	SRS010845	*1000G	L0a1b1a	L0a1b1a	CLM	CLM	AMR	1000G_AMR	1000G_AMR	Colombia	L0	L0	L0	L
HG01269	SRS350995	*1000G	B2d	B2d	CLM	CLM	AMR	1000G_AMR	1000G_AMR	Colombia	B2	B	B	R
HG01271	SRS010850	*1000G	A2w	A2w	CLM	CLM	AMR	1000G_AMR	1000G_AMR	Colombia	A2	A	A	N
HG01272	SRS010851	*1000G	M1a1i	M1a1i	CLM	CLM	AMR	1000G_AMR	1000G_AMR	Colombia	M1	M*	M*	M
HG01275	SRS010854	*1000G	A2w	A2w	CLM	CLM	AMR	1000G_AMR	1000G_AMR	Colombia	A2	A	A	N
HG01277	SRS010856	*1000G	B2d	B2d	CLM	CLM	AMR	1000G_AMR	1000G_AMR	Colombia	B2	B	B	R
HG01280	SRS350996	*1000G	A2w	A2w	CLM	CLM	AMR	1000G_AMR	1000G_AMR	Colombia	A2	A	A	N
HG01281	SRS350997	*1000G	A2w	A2w	CLM	CLM	AMR	1000G_AMR	1000G_AMR	Colombia	A2	A	A	N
HG01284	SRS350998	*1000G	A2w	A2w	CLM	CLM	AMR	1000G_AMR	1000G_AMR	Colombia	A2	A	A	N
HG01286	SRS350981	*1000G	L2a1l1b	L2a1l1b	PUR	PUR	AMR	1000G_AMR	1000G_AMR	Puerto Rico (PUR)	L2	L2	L2	L
HG01302	SRS179184	*1000G	J1b1a1	J1b1a1	PUR	PUR	AMR	1000G_AMR	1000G_AMR	Puerto Rico (PUR)	J1	J	JT	R
HG01303	SRS074262	*1000G	C	C	PUR	PUR	AMR	1000G_AMR	1000G_AMR	Puerto Rico (PUR)	C	C	M8	M
HG01305	SRS350982	*1000G	A2z	A2z	PUR	PUR	AMR	1000G_AMR	1000G_AMR	Puerto Rico (PUR)	A2	A	A	N
HG01308	SRS350953	*1000G	J1b1a1	J1b1a1	PUR	PUR	AMR	1000G_AMR	1000G_AMR	Puerto Rico (PUR)	J1	J	JT	R
HG01311	SRS010803	*1000G	A2	A2	PUR	PUR	AMR	1000G_AMR	1000G_AMR	Puerto Rico (PUR)	A2	A	A	N
HG01312	SRS350956	*1000G	C1b2	C1b2	PUR	PUR	AMR	1000G_AMR	1000G_AMR	Puerto Rico (PUR)	C1	C	M8	M
HG01323	SRS350958	*1000G	L3e1e2	L3e1e2	PUR	PUR	AMR	1000G_AMR	1000G_AMR	Puerto Rico (PUR)	L3	L3	L3	L
HG01325	SRS010809	*1000G	A2k1a	A2k1a	PUR	PUR	AMR	1000G_AMR	1000G_AMR	Puerto Rico (PUR)	A2	A	A	N
HG01326	SRS350960	*1000G	L3e1e2	L3e1e2	PUR	PUR	AMR	1000G_AMR	1000G_AMR	Puerto Rico (PUR)	L3	L3	L3	L
HG01334	SRS010871	*1000G	K2a11	K2a11	GBR	GBR	EUR	1000G_EUR	1000G_EUR	UK (GBR)	K2	K	U	R
HG01341	SRS351001	*1000G	C	C	CLM	CLM	AMR	1000G_AMR	1000G_AMR	Colombia	C	C	M8	M
HG01342	SRS074263	*1000G	A2v	A2v	CLM	CLM	AMR	1000G_AMR	1000G_AMR	Colombia	A2	A	A	N
HG01344	SRS010872	*1000G	B2d	B2d	CLM	CLM	AMR	1000G_AMR	1000G_AMR	Colombia	B2	B	B	R
HG01345	SRS351029	*1000G	B2	B2	CLM	CLM	AMR	1000G_AMR	1000G_AMR	Colombia	B2	B	B	R
HG01348	SRS010876	*1000G	A2al	A2al	CLM	CLM	AMR	1000G_AMR	1000G_AMR	Colombia	A2	A	A	N
HG01350	SRS074265	*1000G	A2w	A2w	CLM	CLM	AMR	1000G_AMR	1000G_AMR	Colombia	A2	A	A	N
HG01351	SRS074266	*1000G	A2w	A2w	CLM	CLM	AMR	1000G_AMR	1000G_AMR	Colombia	A2	A	A	N
HG01353	SRS074268	*1000G	B2d	B2d	CLM	CLM	AMR	1000G_AMR	1000G_AMR	Colombia	B2	B	B	R
HG01354	SRS074269	*1000G	A2w	A2w	CLM	CLM	AMR	1000G_AMR	1000G_AMR	Colombia	A2	A	A	N
HG01356	SRS010878	*1000G	A2w	A2w	CLM	CLM	AMR	1000G_AMR	1000G_AMR	Colombia	A2	A	A	N
HG01357	SRS010879	*1000G	A2w	A2w	CLM	CLM	AMR	1000G_AMR	1000G_AMR	Colombia	A2	A	A	N
HG01359	SRS074271	*1000G	A2w	A2w	CLM	CLM	AMR	1000G_AMR	1000G_AMR	Colombia	A2	A	A	N
HG01360	SRS074272	*1000G	B2d	B2d	CLM	CLM	AMR	1000G_AMR	1000G_AMR	Colombia	B2	B	B	R
HG01362	SRS350999	*1000G	L3b1a+@16124	L3b1a+@16124	CLM	CLM	AMR	1000G_AMR	1000G_AMR	Colombia	L3	L3	L3	L
HG01363	SRS351000	*1000G	L2a1a2c	L2a1a2c	CLM	CLM	AMR	1000G_AMR	1000G_AMR	Colombia	L2	L2	L2	L
HG01365	SRS074274	*1000G	L3e1a	L3e1a	CLM	CLM	AMR	1000G_AMR	1000G_AMR	Colombia	L3	L3	L3	L
HG01366	SRS074275	*1000G	B2d	B2d	CLM	CLM	AMR	1000G_AMR	1000G_AMR	Colombia	B2	B	B	R
HG01369	SRS350954	*1000G	C	C	CLM	CLM	AMR	1000G_AMR	1000G_AMR	Colombia	C	C	M8	M
HG01372	SRS351002	*1000G	A2q	A2q	CLM	CLM	AMR	1000G_AMR	1000G_AMR	Colombia	A2	A	A	N
HG01374	SRS074277	*1000G	A2q	A2q	CLM	CLM	AMR	1000G_AMR	1000G_AMR	Colombia	A2	A	A	N
HG01375	SRS074278	*1000G	A2w	A2w	CLM	CLM	AMR	1000G_AMR	1000G_AMR	Colombia	A2	A	A	N
HG01377	SRS010881	*1000G	B2d	B2d	CLM	CLM	AMR	1000G_AMR	1000G_AMR	Colombia	B2	B	B	R
HG01378	SRS010882	*1000G	L1c3b1	L1c3b1	CLM	CLM	AMR	1000G_AMR	1000G_AMR	Colombia	L1	L1	L1	L
HG01383	SRS010884	*1000G	A2w	A2w	CLM	CLM	AMR	1000G_AMR	1000G_AMR	Colombia	A2	A	A	N
HG01384	SRS010885	*1000G	A2w	A2w	CLM	CLM	AMR	1000G_AMR	1000G_AMR	Colombia	A2	A	A	N
HG01389	SRS074280	*1000G	L1c3a1b	L1c3a1b	CLM	CLM	AMR	1000G_AMR	1000G_AMR	Colombia	L1	L1	L1	L
HG01390	SRS074281	*1000G	B2d	B2d	CLM	CLM	AMR	1000G_AMR	1000G_AMR	Colombia	B2	B	B	R
HG01392	SRS350961	*1000G	C1b2	C1b2	PUR	PUR	AMR	1000G_AMR	1000G_AMR	Puerto Rico (PUR)	C1	C	M8	M
HG01393	SRS350962	*1000G	A2z	A2z	PUR	PUR	AMR	1000G_AMR	1000G_AMR	Puerto Rico (PUR)	A2	A	A	N
HG01395	SRS350963	*1000G	A2z	A2z	PUR	PUR	AMR	1000G_AMR	1000G_AMR	Puerto Rico (PUR)	A2	A	A	N
HG01396	SRS350964	*1000G	C1b4	C1b4	PUR	PUR	AMR	1000G_AMR	1000G_AMR	Puerto Rico (PUR)	C1	C	M8	M
HG01398	SRS350984	*1000G	A2z	A2z	PUR	PUR	AMR	1000G_AMR	1000G_AMR	Puerto Rico (PUR)	A2	A	A	N
HG01402	SRS350965	*1000G	C1b4	C1b4	PUR	PUR	AMR	1000G_AMR	1000G_AMR	Puerto Rico (PUR)	C1	C	M8	M
HG01403	SRS350966	*1000G	L2b1a	L2b1a	PUR	PUR	AMR	1000G_AMR	1000G_AMR	Puerto Rico (PUR)	L2	L2	L2	L
HG01405	SRS074386	*1000G	T2a1a	T2a1a	PUR	PUR	AMR	1000G_AMR	1000G_AMR	Puerto Rico (PUR)	T2	T	JT	R
HG01412	SRS010806	*1000G	A2	A2	PUR	PUR	AMR	1000G_AMR	1000G_AMR	Puerto Rico (PUR)	A2	A	A	N
HG01413	SRS010817	*1000G	A2	A2	PUR	PUR	AMR	1000G_AMR	1000G_AMR	Puerto Rico (PUR)	A2	A	A	N
HG01414	SRS191049	*1000G	L3e2b3	L3e2b3	PUR	PUR	AMR	1000G_AMR	1000G_AMR	Puerto Rico (PUR)	L3	L3	L3	L
HG01431	SRS351003	*1000G	A2w1	A2w1	CLM	CLM	AMR	1000G_AMR	1000G_AMR	Colombia	A2	A	A	N
HG01432	SRS351004	*1000G	B2d	B2d	CLM	CLM	AMR	1000G_AMR	1000G_AMR	Colombia	B2	B	B	R
HG01435	SRS351005	*1000G	C1d2a	C1d2a	CLM	CLM	AMR	1000G_AMR	1000G_AMR	Colombia	C1	C	M8	M
HG01437	SRS074283	*1000G	B2b+152	B2b+152	CLM	CLM	AMR	1000G_AMR	1000G_AMR	Colombia	B2	B	B	R
HG01438	SRS074284	*1000G	T2b4c	T2b4c	CLM	CLM	AMR	1000G_AMR	1000G_AMR	Colombia	T2	T	JT	R
HG01440	SRS074286	*1000G	A2ac1	A2ac1	CLM	CLM	AMR	1000G_AMR	1000G_AMR	Colombia	A2	A	A	N
HG01441	SRS074287	*1000G	D1f2	D1f2	CLM	CLM	AMR	1000G_AMR	1000G_AMR	Colombia	D1	D	D	M
HG01443	SRS351006	*1000G	A2+(64)+@153	A2+(64)+@153	CLM	CLM	AMR	1000G_AMR	1000G_AMR	Colombia	A2	A	A	N
HG01444	SRS351007	*1000G	B2d	B2d	CLM	CLM	AMR	1000G_AMR	1000G_AMR	Colombia	B2	B	B	R
HG01447	SRS351008	*1000G	A2w	A2w	CLM	CLM	AMR	1000G_AMR	1000G_AMR	Colombia	A2	A	A	N
HG01455	SRS074289	*1000G	B2d	B2d	CLM	CLM	AMR	1000G_AMR	1000G_AMR	Colombia	B2	B	B	R
HG01456	SRS074290	*1000G	L3e2a1b3	L3e2a1b3	CLM	CLM	AMR	1000G_AMR	1000G_AMR	Colombia	L3	L3	L3	L
HG01459	SRS351011	*1000G	A2w	A2w	CLM	CLM	AMR	1000G_AMR	1000G_AMR	Colombia	A2	A	A	N
HG01461	SRS074292	*1000G	C1c3	C1c3	CLM	CLM	AMR	1000G_AMR	1000G_AMR	Colombia	C1	C	M8	M
HG01462	SRS074293	*1000G	C1d1	C1d1	CLM	CLM	AMR	1000G_AMR	1000G_AMR	Colombia	C1	C	M8	M
HG01464	SRS074295	*1000G	L2a1c4a	L2a1c4a	CLM	CLM	AMR	1000G_AMR	1000G_AMR	Colombia	L2	L2	L2	L
HG01465	SRS074296	*1000G	B2d	B2d	CLM	CLM	AMR	1000G_AMR	1000G_AMR	Colombia	B2	B	B	R
HG01468	SRS351012	*1000G	A2w	A2w	CLM	CLM	AMR	1000G_AMR	1000G_AMR	Colombia	A2	A	A	N
HG01474	SRS351015	*1000G	A2w	A2w	CLM	CLM	AMR	1000G_AMR	1000G_AMR	Colombia	A2	A	A	N
HG01479	SRS351017	*1000G	B2b+152	B2b+152	CLM	CLM	AMR	1000G_AMR	1000G_AMR	Colombia	B2	B	B	R
HG01485	SRS351021	*1000G	T2b4c	T2b4c	CLM	CLM	AMR	1000G_AMR	1000G_AMR	Colombia	T2	T	JT	R
HG01486	SRS351022	*1000G	A2+(64)+@153	A2+(64)+@153	CLM	CLM	AMR	1000G_AMR	1000G_AMR	Colombia	A2	A	A	N
HG01488	SRS074298	*1000G	B2d	B2d	CLM	CLM	AMR	1000G_AMR	1000G_AMR	Colombia	B2	B	B	R
HG01489	SRS074299	*1000G	H6a1a7	H6a1a7	CLM	CLM	AMR	1000G_AMR	1000G_AMR	Colombia	H6	H	R0	R
HG01491	SRS074301	*1000G	B2d	B2d	CLM	CLM	AMR	1000G_AMR	1000G_AMR	Colombia	B2	B	B	R
HG01492	SRS074302	*1000G	A2al	A2al	CLM	CLM	AMR	1000G_AMR	1000G_AMR	Colombia	A2	A	A	N
HG01494	SRS074304	*1000G	B2d	B2d	CLM	CLM	AMR	1000G_AMR	1000G_AMR	Colombia	B2	B	B	R
HG01495	SRS074305	*1000G	A2w1	A2w1	CLM	CLM	AMR	1000G_AMR	1000G_AMR	Colombia	A2	A	A	N
HG01497	SRS074307	*1000G	B2d	B2d	CLM	CLM	AMR	1000G_AMR	1000G_AMR	Colombia	B2	B	B	R
HG01498	SRS074308	*1000G	B2d	B2d	CLM	CLM	AMR	1000G_AMR	1000G_AMR	Colombia	B2	B	B	R
HG01500	SRS074310	*1000G	H3c	H3c	IBS	IBS	EUR	1000G_EUR	1000G_EUR	Spain (IBS)	H3	H	R0	R
HG01501	SRS074311	*1000G	H1bw	H1bw	IBS	IBS	EUR	1000G_EUR	1000G_EUR	Spain (IBS)	H1	H	R0	R
HG01503	SRS074313	*1000G	H1z	H1z	IBS	IBS	EUR	1000G_EUR	1000G_EUR	Spain (IBS)	H1	H	R0	R
HG01504	SRS074314	*1000G	H1t	H1t	IBS	IBS	EUR	1000G_EUR	1000G_EUR	Spain (IBS)	H1	H	R0	R
HG01506	SRS074316	*1000G	H	H	IBS	IBS	EUR	1000G_EUR	1000G_EUR	Spain (IBS)	H	H	R0	R
HG01507	SRS074317	*1000G	H1	H1	IBS	IBS	EUR	1000G_EUR	1000G_EUR	Spain (IBS)	H1	H	R0	R
HG01509	SRS074319	*1000G	H1+16189	H1+16189	IBS	IBS	EUR	1000G_EUR	1000G_EUR	Spain (IBS)	H1	H	R0	R
HG01510	SRS074320	*1000G	H13a1a1	H13a1a1	IBS	IBS	EUR	1000G_EUR	1000G_EUR	Spain (IBS)	H13	H	R0	R
HG01512	SRS074322	*1000G	J1c2e2	J1c2e2	IBS	IBS	EUR	1000G_EUR	1000G_EUR	Spain (IBS)	J1	J	JT	R
HG01513	SRS074323	*1000G	H1j2a	H1j2a	IBS	IBS	EUR	1000G_EUR	1000G_EUR	Spain (IBS)	H1	H	R0	R
HG01515	SRS074325	*1000G	H	H	IBS	IBS	EUR	1000G_EUR	1000G_EUR	Spain (IBS)	H	H	R0	R
HG01516	SRS074326	*1000G	H3+73	H3+73	IBS	IBS	EUR	1000G_EUR	1000G_EUR	Spain (IBS)	H3	H	R0	R
HG01518	SRS074328	*1000G	J1c3a2	J1c3a2	IBS	IBS	EUR	1000G_EUR	1000G_EUR	Spain (IBS)	J1	J	JT	R
HG01519	SRS074329	*1000G	H1b	H1b	IBS	IBS	EUR	1000G_EUR	1000G_EUR	Spain (IBS)	H1	H	R0	R
HG01521	SRS074331	*1000G	H1cd	H1cd	IBS	IBS	EUR	1000G_EUR	1000G_EUR	Spain (IBS)	H1	H	R0	R
HG01522	SRS074332	*1000G	H17a	H17a	IBS	IBS	EUR	1000G_EUR	1000G_EUR	Spain (IBS)	H17	H	R0	R
HG01524	SRS074334	*1000G	U5b2a6	U5b2a6	IBS	IBS	EUR	1000G_EUR	1000G_EUR	Spain (IBS)	U5	U	U	R
HG01525	SRS074335	*1000G	H105a	H105a	IBS	IBS	EUR	1000G_EUR	1000G_EUR	Spain (IBS)	H105	H	R0	R
HG01527	SRS074337	*1000G	I2	I2	IBS	IBS	EUR	1000G_EUR	1000G_EUR	Spain (IBS)	I2	I	N1	N
HG01528	SRS074338	*1000G	H1ah	H1ah	IBS	IBS	EUR	1000G_EUR	1000G_EUR	Spain (IBS)	H1	H	R0	R
HG01530	SRS074340	*1000G	U5a2+16294	U5a2+16294	IBS	IBS	EUR	1000G_EUR	1000G_EUR	Spain (IBS)	U5	U	U	R
HG01531	SRS074341	*1000G	N1b1a	N1b1a	IBS	IBS	EUR	1000G_EUR	1000G_EUR	Spain (IBS)	N1	N	N1	N
HG01536	SRS074343	*1000G	K1a4a1	K1a4a1	IBS	IBS	EUR	1000G_EUR	1000G_EUR	Spain (IBS)	K1	K	U	R
HG01537	SRS074344	*1000G	K1a4	K1a4	IBS	IBS	EUR	1000G_EUR	1000G_EUR	Spain (IBS)	K1	K	U	R
HG01550	SRS074346	*1000G	B2d	B2d	CLM	CLM	AMR	1000G_AMR	1000G_AMR	Colombia	B2	B	B	R
HG01551	SRS074347	*1000G	L3e4a	L3e4a	CLM	CLM	AMR	1000G_AMR	1000G_AMR	Colombia	L3	L3	L3	L
HG01556	SRS351023	*1000G	C1d1d	C1d1d	CLM	CLM	AMR	1000G_AMR	1000G_AMR	Colombia	C1	C	M8	M
HG01565	SRS351043	*1000G	A2+(64)	A2+(64)	PEL	PEL	AMR	1000G_AMR	1000G_AMR	Peru (PEL)	A2	A	A	N
HG01566	SRS178999	*1000G	A2	A2	PEL	PEL	AMR	1000G_AMR	1000G_AMR	Peru (PEL)	A2	A	A	N
HG01571	SRS351024	*1000G	C	C	PEL	PEL	AMR	1000G_AMR	1000G_AMR	Peru (PEL)	C	C	M8	M
HG01572	SRS179002	*1000G	B2y	B2y	PEL	PEL	AMR	1000G_AMR	1000G_AMR	Peru (PEL)	B2	B	B	R
HG01577	SRS179004	*1000G	D1	D1	PEL	PEL	AMR	1000G_AMR	1000G_AMR	Peru (PEL)	D1	D	D	M
HG01578	SRS179005	*1000G	D1	D1	PEL	PEL	AMR	1000G_AMR	1000G_AMR	Peru (PEL)	D1	D	D	M
HG01583	SRS368308	*1000G	M3a2	M3a2	PJL	PJL	SAS	1000G_SAS	1000G_SAS	Pakistan (PJL)	M3	M*	M*	M
HG01586	SRS368309	*1000G	H2b	H2b	PJL	PJL	SAS	1000G_SAS	1000G_SAS	Pakistan (PJL)	H2	H	R0	R
HG01589	SRS368310	*1000G	H13a2a	H13a2a	PJL	PJL	SAS	1000G_SAS	1000G_SAS	Pakistan (PJL)	H13	H	R0	R
HG01593	SRS368292	*1000G	R30a1b	R30a1b	PJL	PJL	SAS	1000G_SAS	1000G_SAS	Pakistan (PJL)	R30	R	R*	R
HG01595	SRS179136	*1000G	F1f	F1f	KHV	KHV	EAS	1000G_EAS	Vietnam (KHV)	Vietnam (KHV)	F1	F	R9	R
HG01596	SRS179137	*1000G	M7b1a1a3	M7b1a1a3	KHV	KHV	EAS	1000G_EAS	Vietnam (KHV)	Vietnam (KHV)	M7	M7	M7	M
HG01597	SRS179138	*1000G	F1+16189	F1+16189	KHV	KHV	EAS	1000G_EAS	Vietnam (KHV)	Vietnam (KHV)	F1	F	R9	R
HG01598	SRS179139	*1000G	F1a1	F1a1	KHV	KHV	EAS	1000G_EAS	Vietnam (KHV)	Vietnam (KHV)	F1	F	R9	R
HG01599	SRS179140	*1000G	M7b1a1+(16192)	M7b1a1+(16192)	KHV	KHV	EAS	1000G_EAS	Vietnam (KHV)	Vietnam (KHV)	M7	M7	M7	M
HG01600	SRS179141	*1000G	F1f	F1f	KHV	KHV	EAS	1000G_EAS	Vietnam (KHV)	Vietnam (KHV)	F1	F	R9	R
HG01602	SRS074356	*1000G	J1c3f	J1c3f	IBS	IBS	EUR	1000G_EUR	1000G_EUR	Spain (IBS)	J1	J	JT	R
HG01603	SRS074357	*1000G	U5a1h	U5a1h	IBS	IBS	EUR	1000G_EUR	1000G_EUR	Spain (IBS)	U5	U	U	R
HG01605	SRS074359	*1000G	K1a4a1	K1a4a1	IBS	IBS	EUR	1000G_EUR	1000G_EUR	Spain (IBS)	K1	K	U	R
HG01606	SRS074360	*1000G	H1ae2	H1ae2	IBS	IBS	EUR	1000G_EUR	1000G_EUR	Spain (IBS)	H1	H	R0	R
HG01607	SRS074361	*1000G	L1b1a6	L1b1a6	IBS	IBS	EUR	1000G_EUR	1000G_EUR	Spain (IBS)	L1	L1	L1	L
HG01608	SRS074362	*1000G	H1c	H1c	IBS	IBS	EUR	1000G_EUR	1000G_EUR	Spain (IBS)	H1	H	R0	R
HG01610	SRS074364	*1000G	U5a1+@16192	U5a1+@16192	IBS	IBS	EUR	1000G_EUR	1000G_EUR	Spain (IBS)	U5	U	U	R
HG01612	SRS074366	*1000G	U4a2f	U4a2f	IBS	IBS	EUR	1000G_EUR	1000G_EUR	Spain (IBS)	U4	U	U	R
HG01613	SRS074367	*1000G	H1	H1	IBS	IBS	EUR	1000G_EUR	1000G_EUR	Spain (IBS)	H1	H	R0	R
HG01615	SRS074369	*1000G	U5a1c	U5a1c	IBS	IBS	EUR	1000G_EUR	1000G_EUR	Spain (IBS)	U5	U	U	R
HG01617	SRS074371	*1000G	K1a2a	K1a2a	IBS	IBS	EUR	1000G_EUR	1000G_EUR	Spain (IBS)	K1	K	U	R
HG01618	SRS074372	*1000G	T2b	T2b	IBS	IBS	EUR	1000G_EUR	1000G_EUR	Spain (IBS)	T2	T	JT	R
HG01619	SRS074373	*1000G	H5a7	H5a7	IBS	IBS	EUR	1000G_EUR	1000G_EUR	Spain (IBS)	H5	H	R0	R
HG01620	SRS074374	*1000G	V2b	V2b	IBS	IBS	EUR	1000G_EUR	1000G_EUR	Spain (IBS)	V2	V	R0	R
HG01623	SRS074377	*1000G	HV0+195	HV0+195	IBS	IBS	EUR	1000G_EUR	1000G_EUR	Spain (IBS)	HV	HV	R0	R
HG01624	SRS074378	*1000G	H53	H53	IBS	IBS	EUR	1000G_EUR	1000G_EUR	Spain (IBS)	H53	H	R0	R
HG01625	SRS074379	*1000G	U1a1a2	U1a1a2	IBS	IBS	EUR	1000G_EUR	1000G_EUR	Spain (IBS)	U1	U	U	R
HG01626	SRS074380	*1000G	T2a1b1a1b	T2a1b1a1b	IBS	IBS	EUR	1000G_EUR	1000G_EUR	Spain (IBS)	T2	T	JT	R
HG01628	SRS074382	*1000G	U6a1a1	U6a1a1	IBS	IBS	EUR	1000G_EUR	1000G_EUR	Spain (IBS)	U6	U	U	R
HG01630	SRS074384	*1000G	H7	H7	IBS	IBS	EUR	1000G_EUR	1000G_EUR	Spain (IBS)	H7	H	R0	R
HG01631	SRS074385	*1000G	H1q	H1q	IBS	IBS	EUR	1000G_EUR	1000G_EUR	Spain (IBS)	H1	H	R0	R
HG01632	SRS350985	*1000G	T2a1a	T2a1a	IBS	IBS	EUR	1000G_EUR	1000G_EUR	Spain (IBS)	T2	T	JT	R
HG01668	SRS084807	*1000G	H8c	H8c	IBS	IBS	EUR	1000G_EUR	1000G_EUR	Spain (IBS)	H8	H	R0	R
HG01669	SRS084808	*1000G	U4c1	U4c1	IBS	IBS	EUR	1000G_EUR	1000G_EUR	Spain (IBS)	U4	U	U	R
HG01670	SRS084809	*1000G	U4c1	U4c1	IBS	IBS	EUR	1000G_EUR	1000G_EUR	Spain (IBS)	U4	U	U	R
HG01672	SRS084811	*1000G	HV0f	HV0f	IBS	IBS	EUR	1000G_EUR	1000G_EUR	Spain (IBS)	HV	HV	R0	R
HG01673	SRS084812	*1000G	U5b1f1a	U5b1f1a	IBS	IBS	EUR	1000G_EUR	1000G_EUR	Spain (IBS)	U5	U	U	R
HG01675	SRS084814	*1000G	K1a2a	K1a2a	IBS	IBS	EUR	1000G_EUR	1000G_EUR	Spain (IBS)	K1	K	U	R
HG01676	SRS084815	*1000G	H5a1g	H5a1g	IBS	IBS	EUR	1000G_EUR	1000G_EUR	Spain (IBS)	H5	H	R0	R
HG01678	SRS084817	*1000G	H1e1a1	H1e1a1	IBS	IBS	EUR	1000G_EUR	1000G_EUR	Spain (IBS)	H1	H	R0	R
HG01679	SRS084818	*1000G	H5a3a1	H5a3a1	IBS	IBS	EUR	1000G_EUR	1000G_EUR	Spain (IBS)	H5	H	R0	R
HG01680	SRS084819	*1000G	V	V	IBS	IBS	EUR	1000G_EUR	1000G_EUR	Spain (IBS)	V	V	R0	R
HG01682	SRS084821	*1000G	HV0f	HV0f	IBS	IBS	EUR	1000G_EUR	1000G_EUR	Spain (IBS)	HV	HV	R0	R
HG01684	SRS084823	*1000G	T2b5a	T2b5a	IBS	IBS	EUR	1000G_EUR	1000G_EUR	Spain (IBS)	T2	T	JT	R
HG01685	SRS084824	*1000G	K1c1	K1c1	IBS	IBS	EUR	1000G_EUR	1000G_EUR	Spain (IBS)	K1	K	U	R
HG01686	SRS084825	*1000G	V19	V19	IBS	IBS	EUR	1000G_EUR	1000G_EUR	Spain (IBS)	V1	V	R0	R
HG01694	SRS350983	*1000G	J1b1a1	J1b1a1	IBS	IBS	EUR	1000G_EUR	1000G_EUR	Spain (IBS)	J1	J	JT	R
HG01695	SRS179185	*1000G	H7	H7	IBS	IBS	EUR	1000G_EUR	1000G_EUR	Spain (IBS)	H7	H	R0	R
HG01697	SRS191082	*1000G	T1a1	T1a1	IBS	IBS	EUR	1000G_EUR	1000G_EUR	Spain (IBS)	T1	T	JT	R
HG01699	SRS191081	*1000G	H56	H56	IBS	IBS	EUR	1000G_EUR	1000G_EUR	Spain (IBS)	H56	H	R0	R
HG01700	SRS084827	*1000G	V3a	V3a	IBS	IBS	EUR	1000G_EUR	1000G_EUR	Spain (IBS)	V3	V	R0	R
HG01702	SRS084829	*1000G	T2b33	T2b33	IBS	IBS	EUR	1000G_EUR	1000G_EUR	Spain (IBS)	T2	T	JT	R
HG01704	SRS084831	*1000G	V	V	IBS	IBS	EUR	1000G_EUR	1000G_EUR	Spain (IBS)	V	V	R0	R
HG01705	SRS084832	*1000G	U2e1a1	U2e1a1	IBS	IBS	EUR	1000G_EUR	1000G_EUR	Spain (IBS)	U2	U	U	R
HG01707	SRS084834	*1000G	U4b3	U4b3	IBS	IBS	EUR	1000G_EUR	1000G_EUR	Spain (IBS)	U4	U	U	R
HG01708	SRS084835	*1000G	H40	H40	IBS	IBS	EUR	1000G_EUR	1000G_EUR	Spain (IBS)	H40	H	R0	R
HG01709	SRS179187	*1000G	H34	H34	IBS	IBS	EUR	1000G_EUR	1000G_EUR	Spain (IBS)	H34	H	R0	R
HG01710	SRS179188	*1000G	HV4a1a	HV4a1a	IBS	IBS	EUR	1000G_EUR	1000G_EUR	Spain (IBS)	HV	HV	R0	R
HG01746	SRS179191	*1000G	U5b	U5b	IBS	IBS	EUR	1000G_EUR	1000G_EUR	Spain (IBS)	U5	U	U	R
HG01747	SRS179190	*1000G	H	H	IBS	IBS	EUR	1000G_EUR	1000G_EUR	Spain (IBS)	H	H	R0	R
HG01756	SRS179193	*1000G	H17a	H17a	IBS	IBS	EUR	1000G_EUR	1000G_EUR	Spain (IBS)	H17	H	R0	R
HG01757	SRS179194	*1000G	U4a2	U4a2	IBS	IBS	EUR	1000G_EUR	1000G_EUR	Spain (IBS)	U4	U	U	R
HG01761	SRS179196	*1000G	L3d1b1	L3d1b1	IBS	IBS	EUR	1000G_EUR	1000G_EUR	Spain (IBS)	L3	L3	L3	L
HG01762	SRS179197	*1000G	U5b3	U5b3	IBS	IBS	EUR	1000G_EUR	1000G_EUR	Spain (IBS)	U5	U	U	R
HG01765	SRS368513	*1000G	H1ba	H1ba	IBS	IBS	EUR	1000G_EUR	1000G_EUR	Spain (IBS)	H1	H	R0	R
HG01766	SRS368514	*1000G	N1b1a2	N1b1a2	IBS	IBS	EUR	1000G_EUR	1000G_EUR	Spain (IBS)	N1	N	N1	N
HG01767	SRS368516	*1000G	V25	V25	IBS	IBS	EUR	1000G_EUR	1000G_EUR	Spain (IBS)	V2	V	R0	R
HG01768	SRS368517	*1000G	H6a1b2d	H6a1b2d	IBS	IBS	EUR	1000G_EUR	1000G_EUR	Spain (IBS)	H6	H	R0	R
HG01770	SRS179200	*1000G	H3af	H3af	IBS	IBS	EUR	1000G_EUR	1000G_EUR	Spain (IBS)	H3	H	R0	R
HG01771	SRS179199	*1000G	H4a1a4a	H4a1a4a	IBS	IBS	EUR	1000G_EUR	1000G_EUR	Spain (IBS)	H4	H	R0	R
HG01773	SRS179203	*1000G	H6a1a	H6a1a	IBS	IBS	EUR	1000G_EUR	1000G_EUR	Spain (IBS)	H6	H	R0	R
HG01775	SRS179202	*1000G	U5a2c	U5a2c	IBS	IBS	EUR	1000G_EUR	1000G_EUR	Spain (IBS)	U5	U	U	R
HG01776	SRS179206	*1000G	H1ag	H1ag	IBS	IBS	EUR	1000G_EUR	1000G_EUR	Spain (IBS)	H1	H	R0	R
HG01777	SRS179205	*1000G	H1c3a	H1c3a	IBS	IBS	EUR	1000G_EUR	1000G_EUR	Spain (IBS)	H1	H	R0	R
HG01779	SRS179209	*1000G	H	H	IBS	IBS	EUR	1000G_EUR	1000G_EUR	Spain (IBS)	H	H	R0	R
HG01781	SRS179208	*1000G	R0a4	R0a4	IBS	IBS	EUR	1000G_EUR	1000G_EUR	Spain (IBS)	R0	R	R0	R
HG01783	SRS184304	*1000G	H4a1a	H4a1a	IBS	IBS	EUR	1000G_EUR	1000G_EUR	Spain (IBS)	H4	H	R0	R
HG01784	SRS184305	*1000G	H1j	H1j	IBS	IBS	EUR	1000G_EUR	1000G_EUR	Spain (IBS)	H1	H	R0	R
HG01785	SRS368519	*1000G	H	H	IBS	IBS	EUR	1000G_EUR	1000G_EUR	Spain (IBS)	H	H	R0	R
HG01786	SRS368520	*1000G	H1	H1	IBS	IBS	EUR	1000G_EUR	1000G_EUR	Spain (IBS)	H1	H	R0	R
HG01789	SRS179271	*1000G	H5a1c1a	H5a1c1a	GBR	GBR	EUR	1000G_EUR	1000G_EUR	UK (GBR)	H5	H	R0	R
HG01790	SRS179272	*1000G	H33a	H33a	GBR	GBR	EUR	1000G_EUR	1000G_EUR	UK (GBR)	H33	H	R0	R
HG01791	SRS179273	*1000G	U5b2c2b	U5b2c2b	GBR	GBR	EUR	1000G_EUR	1000G_EUR	UK (GBR)	U5	U	U	R
HG01794	SRS179228	*1000G	F1a	F1a	CDX	CDX	EAS	1000G_EAS	China (CDX)	China (CDX)	F1	F	R9	R
HG01795	SRS179229	*1000G	M61	M61	CDX	CDX	EAS	1000G_EAS	China (CDX)	China (CDX)	M61	M*	M*	M
HG01796	SRS179230	*1000G	R9b1a3	R9b1a3	CDX	CDX	EAS	1000G_EAS	China (CDX)	China (CDX)	R9	R	R9	R
HG01797	SRS179231	*1000G	F3a1	F3a1	CDX	CDX	EAS	1000G_EAS	China (CDX)	China (CDX)	F3	F	R9	R
HG01798	SRS179232	*1000G	B4b1a2	B4b1a2	CDX	CDX	EAS	1000G_EAS	China (CDX)	China (CDX)	B4	B	B	R
HG01799	SRS179233	*1000G	B4c2	B4c2	CDX	CDX	EAS	1000G_EAS	China (CDX)	China (CDX)	B4	B	B	R
HG01800	SRS179234	*1000G	F1a1	F1a1	CDX	CDX	EAS	1000G_EAS	China (CDX)	China (CDX)	F1	F	R9	R
HG01801	SRS179235	*1000G	F1a2a	F1a2a	CDX	CDX	EAS	1000G_EAS	China (CDX)	China (CDX)	F1	F	R9	R
HG01802	SRS179236	*1000G	F1a1	F1a1	CDX	CDX	EAS	1000G_EAS	China (CDX)	China (CDX)	F1	F	R9	R
HG01804	SRS179237	*1000G	D4b1a	D4b1a	CDX	CDX	EAS	1000G_EAS	China (CDX)	China (CDX)	D4	D	D	M
HG01805	SRS179238	*1000G	F1a1a	F1a1a	CDX	CDX	EAS	1000G_EAS	China (CDX)	China (CDX)	F1	F	R9	R
HG01806	SRS179239	*1000G	F1f	F1f	CDX	CDX	EAS	1000G_EAS	China (CDX)	China (CDX)	F1	F	R9	R
HG01807	SRS179240	*1000G	D4b2b	D4b2b	CDX	CDX	EAS	1000G_EAS	China (CDX)	China (CDX)	D4	D	D	M
HG01808	SRS179241	*1000G	C7a	C7a	CDX	CDX	EAS	1000G_EAS	China (CDX)	China (CDX)	C7	C	M8	M
HG01809	SRS179242	*1000G	F1a1a	F1a1a	CDX	CDX	EAS	1000G_EAS	China (CDX)	China (CDX)	F1	F	R9	R
HG01810	SRS179243	*1000G	M7b1a1+(16192)	M7b1a1+(16192)	CDX	CDX	EAS	1000G_EAS	China (CDX)	China (CDX)	M7	M7	M7	M
HG01811	SRS179244	*1000G	B4c2c	B4c2c	CDX	CDX	EAS	1000G_EAS	China (CDX)	China (CDX)	B4	B	B	R
HG01812	SRS179245	*1000G	M12a1a	M12a1a	CDX	CDX	EAS	1000G_EAS	China (CDX)	China (CDX)	M12	M*	M*	M
HG01813	SRS179246	*1000G	B5a1a	B5a1a	CDX	CDX	EAS	1000G_EAS	China (CDX)	China (CDX)	B5	B	B	R
HG01815	SRS179248	*1000G	B5a1d	B5a1d	CDX	CDX	EAS	1000G_EAS	China (CDX)	China (CDX)	B5	B	B	R
HG01816	SRS179249	*1000G	F1a1a	F1a1a	CDX	CDX	EAS	1000G_EAS	China (CDX)	China (CDX)	F1	F	R9	R
HG01817	SRS179250	*1000G	M7b1a1d1	M7b1a1d1	CDX	CDX	EAS	1000G_EAS	China (CDX)	China (CDX)	M7	M7	M7	M
HG01840	SRS179142	*1000G	M7b1a1f	M7b1a1f	KHV	KHV	EAS	1000G_EAS	Vietnam (KHV)	Vietnam (KHV)	M7	M7	M7	M
HG01841	SRS179135	*1000G	M7b1a1+(16192)	M7b1a1+(16192)	KHV	KHV	EAS	1000G_EAS	Vietnam (KHV)	Vietnam (KHV)	M7	M7	M7	M
HG01842	SRS179143	*1000G	F1a1a	F1a1a	KHV	KHV	EAS	1000G_EAS	Vietnam (KHV)	Vietnam (KHV)	F1	F	R9	R
HG01843	SRS179144	*1000G	M7b1a1+(16192)	M7b1a1+(16192)	KHV	KHV	EAS	1000G_EAS	Vietnam (KHV)	Vietnam (KHV)	M7	M7	M7	M
HG01844	SRS179145	*1000G	D4a7	D4a7	KHV	KHV	EAS	1000G_EAS	Vietnam (KHV)	Vietnam (KHV)	D4	D	D	M
HG01845	SRS179146	*1000G	B5a1a	B5a1a	KHV	KHV	EAS	1000G_EAS	Vietnam (KHV)	Vietnam (KHV)	B5	B	B	R
HG01846	SRS179147	*1000G	M7b1a1a3	M7b1a1a3	KHV	KHV	EAS	1000G_EAS	Vietnam (KHV)	Vietnam (KHV)	M7	M7	M7	M
HG01847	SRS179148	*1000G	F1a1a	F1a1a	KHV	KHV	EAS	1000G_EAS	Vietnam (KHV)	Vietnam (KHV)	F1	F	R9	R
HG01848	SRS179149	*1000G	B5a1d	B5a1d	KHV	KHV	EAS	1000G_EAS	Vietnam (KHV)	Vietnam (KHV)	B5	B	B	R
HG01849	SRS179150	*1000G	F1f	F1f	KHV	KHV	EAS	1000G_EAS	Vietnam (KHV)	Vietnam (KHV)	F1	F	R9	R
HG01850	SRS179151	*1000G	B5a1a	B5a1a	KHV	KHV	EAS	1000G_EAS	Vietnam (KHV)	Vietnam (KHV)	B5	B	B	R
HG01851	SRS179152	*1000G	M7c2	M7c2	KHV	KHV	EAS	1000G_EAS	Vietnam (KHV)	Vietnam (KHV)	M7	M7	M7	M
HG01852	SRS179153	*1000G	D5b1c1a	D5b1c1a	KHV	KHV	EAS	1000G_EAS	Vietnam (KHV)	Vietnam (KHV)	D5	D	D	M
HG01853	SRS179154	*1000G	F1a1a1	F1a1a1	KHV	KHV	EAS	1000G_EAS	Vietnam (KHV)	Vietnam (KHV)	F1	F	R9	R
HG01855	SRS179155	*1000G	N9a10	N9a10	KHV	KHV	EAS	1000G_EAS	Vietnam (KHV)	Vietnam (KHV)	N9	N	N9	N
HG01857	SRS179156	*1000G	F1a1a	F1a1a	KHV	KHV	EAS	1000G_EAS	Vietnam (KHV)	Vietnam (KHV)	F1	F	R9	R
HG01858	SRS179157	*1000G	F1f	F1f	KHV	KHV	EAS	1000G_EAS	Vietnam (KHV)	Vietnam (KHV)	F1	F	R9	R
HG01859	SRS179158	*1000G	B5a1	B5a1	KHV	KHV	EAS	1000G_EAS	Vietnam (KHV)	Vietnam (KHV)	B5	B	B	R
HG01860	SRS179159	*1000G	F1f	F1f	KHV	KHV	EAS	1000G_EAS	Vietnam (KHV)	Vietnam (KHV)	F1	F	R9	R
HG01861	SRS179160	*1000G	M7b1a1a3	M7b1a1a3	KHV	KHV	EAS	1000G_EAS	Vietnam (KHV)	Vietnam (KHV)	M7	M7	M7	M
HG01862	SRS179161	*1000G	F1a1a	F1a1a	KHV	KHV	EAS	1000G_EAS	Vietnam (KHV)	Vietnam (KHV)	F1	F	R9	R
HG01863	SRS179162	*1000G	B5a1a	B5a1a	KHV	KHV	EAS	1000G_EAS	Vietnam (KHV)	Vietnam (KHV)	B5	B	B	R
HG01864	SRS179163	*1000G	B5a1a	B5a1a	KHV	KHV	EAS	1000G_EAS	Vietnam (KHV)	Vietnam (KHV)	B5	B	B	R
HG01865	SRS179164	*1000G	R22	R22	KHV	KHV	EAS	1000G_EAS	Vietnam (KHV)	Vietnam (KHV)	R22	R	R*	R
HG01866	SRS179165	*1000G	B4b1c1	B4b1c1	KHV	KHV	EAS	1000G_EAS	Vietnam (KHV)	Vietnam (KHV)	B4	B	B	R
HG01867	SRS179166	*1000G	F3a1	F3a1	KHV	KHV	EAS	1000G_EAS	Vietnam (KHV)	Vietnam (KHV)	F3	F	R9	R
HG01868	SRS179167	*1000G	B5a1c	B5a1c	KHV	KHV	EAS	1000G_EAS	Vietnam (KHV)	Vietnam (KHV)	B5	B	B	R
HG01869	SRS179168	*1000G	R+16189	R+16189	KHV	KHV	EAS	1000G_EAS	Vietnam (KHV)	Vietnam (KHV)	R	R	R*	R
HG01870	SRS179169	*1000G	B5a1	B5a1	KHV	KHV	EAS	1000G_EAS	Vietnam (KHV)	Vietnam (KHV)	B5	B	B	R
HG01871	SRS179170	*1000G	M7b1a1b	M7b1a1b	KHV	KHV	EAS	1000G_EAS	Vietnam (KHV)	Vietnam (KHV)	M7	M7	M7	M
HG01872	SRS179171	*1000G	R+16189	R+16189	KHV	KHV	EAS	1000G_EAS	Vietnam (KHV)	Vietnam (KHV)	R	R	R*	R
HG01873	SRS179172	*1000G	F1a1a1	F1a1a1	KHV	KHV	EAS	1000G_EAS	Vietnam (KHV)	Vietnam (KHV)	F1	F	R9	R
HG01874	SRS179173	*1000G	R9b1a1a	R9b1a1a	KHV	KHV	EAS	1000G_EAS	Vietnam (KHV)	Vietnam (KHV)	R9	R	R9	R
HG01878	SRS179174	*1000G	B5a1c	B5a1c	KHV	KHV	EAS	1000G_EAS	Vietnam (KHV)	Vietnam (KHV)	B5	B	B	R
HG01879	SRS212451	*1000G	L3b2b	L3b2b	ACB	ACB	AFR	1000G_AFR	1000G_AFR	Barbados (ACB)	L3	L3	L3	L
HG01880	SRS212452	*1000G	L2c1	L2c1	ACB	ACB	AFR	1000G_AFR	1000G_AFR	Barbados (ACB)	L2	L2	L2	L
HG01882	SRS184283	*1000G	L0a1a2	L0a1a2	ACB	ACB	AFR	1000G_AFR	1000G_AFR	Barbados (ACB)	L0	L0	L0	L
HG01883	SRS184284	*1000G	L2a1f3	L2a1f3	ACB	ACB	AFR	1000G_AFR	1000G_AFR	Barbados (ACB)	L2	L2	L2	L
HG01885	SRS184286	*1000G	L1c1d	L1c1d	ACB	ACB	AFR	1000G_AFR	1000G_AFR	Barbados (ACB)	L1	L1	L1	L
HG01886	SRS184290	*1000G	L1b2	L1b2	ACB	ACB	AFR	1000G_AFR	1000G_AFR	Barbados (ACB)	L1	L1	L1	L
HG01889	SRS184293	*1000G	L2a1a	L2a1a	ACB	ACB	AFR	1000G_AFR	1000G_AFR	Barbados (ACB)	L2	L2	L2	L
HG01890	SRS184292	*1000G	L2a1f2	L2a1f2	ACB	ACB	AFR	1000G_AFR	1000G_AFR	Barbados (ACB)	L2	L2	L2	L
HG01892	SRS350989	*1000G	A2+(64)	A2+(64)	PEL	PEL	AMR	1000G_AMR	1000G_AMR	Peru (PEL)	A2	A	A	N
HG01893	SRS351030	*1000G	B2	B2	PEL	PEL	AMR	1000G_AMR	1000G_AMR	Peru (PEL)	B2	B	B	R
HG01894	SRS191058	*1000G	L3d3b	L3d3b	ACB	ACB	AFR	1000G_AFR	1000G_AFR	Barbados (ACB)	L3	L3	L3	L
HG01896	SRS212455	*1000G	L2a1c3a	L2a1c3a	ACB	ACB	AFR	1000G_AFR	1000G_AFR	Barbados (ACB)	L2	L2	L2	L
HG01912	SRS191057	*1000G	L3e2a1b	L3e2a1b	ACB	ACB	AFR	1000G_AFR	1000G_AFR	Barbados (ACB)	L3	L3	L3	L
HG01914	SRS191033	*1000G	L3b1a	L3b1a	ACB	ACB	AFR	1000G_AFR	1000G_AFR	Barbados (ACB)	L3	L3	L3	L
HG01915	SRS191034	*1000G	L2a1f	L2a1f	ACB	ACB	AFR	1000G_AFR	1000G_AFR	Barbados (ACB)	L2	L2	L2	L
HG01917	SRS179007	*1000G	D1	D1	PEL	PEL	AMR	1000G_AMR	1000G_AMR	Peru (PEL)	D1	D	D	M
HG01918	SRS178998	*1000G	A2+(64)	A2+(64)	PEL	PEL	AMR	1000G_AMR	1000G_AMR	Peru (PEL)	A2	A	A	N
HG01920	SRS351039	*1000G	B2	B2	PEL	PEL	AMR	1000G_AMR	1000G_AMR	Peru (PEL)	B2	B	B	R
HG01921	SRS179014	*1000G	D1	D1	PEL	PEL	AMR	1000G_AMR	1000G_AMR	Peru (PEL)	D1	D	D	M
HG01923	SRS010873	*1000G	B2	B2	PEL	PEL	AMR	1000G_AMR	1000G_AMR	Peru (PEL)	B2	B	B	R
HG01924	SRS351031	*1000G	B2b	B2b	PEL	PEL	AMR	1000G_AMR	1000G_AMR	Peru (PEL)	B2	B	B	R
HG01926	SRS179011	*1000G	B2	B2	PEL	PEL	AMR	1000G_AMR	1000G_AMR	Peru (PEL)	B2	B	B	R
HG01927	SRS351045	*1000G	B2b	B2b	PEL	PEL	AMR	1000G_AMR	1000G_AMR	Peru (PEL)	B2	B	B	R
HG01932	SRS351033	*1000G	C	C	PEL	PEL	AMR	1000G_AMR	1000G_AMR	Peru (PEL)	C	C	M8	M
HG01933	SRS179023	*1000G	L2a1a	L2a1a	PEL	PEL	AMR	1000G_AMR	1000G_AMR	Peru (PEL)	L2	L2	L2	L
HG01935	SRS179010	*1000G	A2+(64)	A2+(64)	PEL	PEL	AMR	1000G_AMR	1000G_AMR	Peru (PEL)	A2	A	A	N
HG01936	SRS179017	*1000G	B2b	B2b	PEL	PEL	AMR	1000G_AMR	1000G_AMR	Peru (PEL)	B2	B	B	R
HG01938	SRS179028	*1000G	D1	D1	PEL	PEL	AMR	1000G_AMR	1000G_AMR	Peru (PEL)	D1	D	D	M
HG01939	SRS179029	*1000G	D1	D1	PEL	PEL	AMR	1000G_AMR	1000G_AMR	Peru (PEL)	D1	D	D	M
HG01941	SRS179013	*1000G	B2	B2	PEL	PEL	AMR	1000G_AMR	1000G_AMR	Peru (PEL)	B2	B	B	R
HG01942	SRS351034	*1000G	C	C	PEL	PEL	AMR	1000G_AMR	1000G_AMR	Peru (PEL)	C	C	M8	M
HG01944	SRS351036	*1000G	C	C	PEL	PEL	AMR	1000G_AMR	1000G_AMR	Peru (PEL)	C	C	M8	M
HG01945	SRS179016	*1000G	B2	B2	PEL	PEL	AMR	1000G_AMR	1000G_AMR	Peru (PEL)	B2	B	B	R
HG01947	SRS179001	*1000G	C	C	PEL	PEL	AMR	1000G_AMR	1000G_AMR	Peru (PEL)	C	C	M8	M
HG01948	SRS179022	*1000G	C	C	PEL	PEL	AMR	1000G_AMR	1000G_AMR	Peru (PEL)	C	C	M8	M
HG01950	SRS179032	*1000G	C	C	PEL	PEL	AMR	1000G_AMR	1000G_AMR	Peru (PEL)	C	C	M8	M
HG01951	SRS179041	*1000G	A2	A2	PEL	PEL	AMR	1000G_AMR	1000G_AMR	Peru (PEL)	A2	A	A	N
HG01953	SRS179020	*1000G	B2b	B2b	PEL	PEL	AMR	1000G_AMR	1000G_AMR	Peru (PEL)	B2	B	B	R
HG01954	SRS179008	*1000G	A2+(64)	A2+(64)	PEL	PEL	AMR	1000G_AMR	1000G_AMR	Peru (PEL)	A2	A	A	N
HG01956	SRS184287	*1000G	L1b2	L1b2	ACB	ACB	AFR	1000G_AFR	1000G_AFR	Barbados (ACB)	L1	L1	L1	L
HG01958	SRS191037	*1000G	L2a1e1	L2a1e1	ACB	ACB	AFR	1000G_AFR	1000G_AFR	Barbados (ACB)	L2	L2	L2	L
HG01961	SRS179034	*1000G	C	C	PEL	PEL	AMR	1000G_AMR	1000G_AMR	Peru (PEL)	C	C	M8	M
HG01965	SRS351025	*1000G	C1b	C1b	PEL	PEL	AMR	1000G_AMR	1000G_AMR	Peru (PEL)	C1	C	M8	M
HG01967	SRS179026	*1000G	B2b	B2b	PEL	PEL	AMR	1000G_AMR	1000G_AMR	Peru (PEL)	B2	B	B	R
HG01968	SRS179043	*1000G	B2b	B2b	PEL	PEL	AMR	1000G_AMR	1000G_AMR	Peru (PEL)	B2	B	B	R
HG01970	SRS179019	*1000G	B2	B2	PEL	PEL	AMR	1000G_AMR	1000G_AMR	Peru (PEL)	B2	B	B	R
HG01971	SRS179046	*1000G	B2b	B2b	PEL	PEL	AMR	1000G_AMR	1000G_AMR	Peru (PEL)	B2	B	B	R
HG01973	SRS179031	*1000G	B2	B2	PEL	PEL	AMR	1000G_AMR	1000G_AMR	Peru (PEL)	B2	B	B	R
HG01974	SRS179035	*1000G	B2	B2	PEL	PEL	AMR	1000G_AMR	1000G_AMR	Peru (PEL)	B2	B	B	R
HG01976	SRS179056	*1000G	H13a1a1	H13a1a1	PEL	PEL	AMR	1000G_AMR	1000G_AMR	Peru (PEL)	H13	H	R0	R
HG01977	SRS179049	*1000G	B2	B2	PEL	PEL	AMR	1000G_AMR	1000G_AMR	Peru (PEL)	B2	B	B	R
HG01979	SRS179053	*1000G	B2	B2	PEL	PEL	AMR	1000G_AMR	1000G_AMR	Peru (PEL)	B2	B	B	R
HG01980	SRS179052	*1000G	B2	B2	PEL	PEL	AMR	1000G_AMR	1000G_AMR	Peru (PEL)	B2	B	B	R
HG01982	SRS179037	*1000G	C	C	PEL	PEL	AMR	1000G_AMR	1000G_AMR	Peru (PEL)	C	C	M8	M
HG01985	SRS212457	*1000G	L3e1	L3e1	ACB	ACB	AFR	1000G_AFR	1000G_AFR	Barbados (ACB)	L3	L3	L3	L
HG01986	SRS191036	*1000G	L1c3a	L1c3a	ACB	ACB	AFR	1000G_AFR	1000G_AFR	Barbados (ACB)	L1	L1	L1	L
HG01988	SRS212458	*1000G	L1b1a7	L1b1a7	ACB	ACB	AFR	1000G_AFR	1000G_AFR	Barbados (ACB)	L1	L1	L1	L
HG01989	SRS212459	*1000G	L2c	L2c	ACB	ACB	AFR	1000G_AFR	1000G_AFR	Barbados (ACB)	L2	L2	L2	L
HG01990	SRS191039	*1000G	L1c3a1a	L1c3a1a	ACB	ACB	AFR	1000G_AFR	1000G_AFR	Barbados (ACB)	L1	L1	L1	L
HG01991	SRS179055	*1000G	B2	B2	PEL	PEL	AMR	1000G_AMR	1000G_AMR	Peru (PEL)	B2	B	B	R
HG01992	SRS179047	*1000G	B2b	B2b	PEL	PEL	AMR	1000G_AMR	1000G_AMR	Peru (PEL)	B2	B	B	R
HG01997	SRS351028	*1000G	D1	D1	PEL	PEL	AMR	1000G_AMR	1000G_AMR	Peru (PEL)	D1	D	D	M
HG02002	SRS179067	*1000G	B2b+152	B2b+152	PEL	PEL	AMR	1000G_AMR	1000G_AMR	Peru (PEL)	B2	B	B	R
HG02003	SRS179050	*1000G	B2b	B2b	PEL	PEL	AMR	1000G_AMR	1000G_AMR	Peru (PEL)	B2	B	B	R
HG02006	SRS351027	*1000G	L3e3b1	L3e3b1	PEL	PEL	AMR	1000G_AMR	1000G_AMR	Peru (PEL)	L3	L3	L3	L
HG02008	SRS351035	*1000G	D1	D1	PEL	PEL	AMR	1000G_AMR	1000G_AMR	Peru (PEL)	D1	D	D	M
HG02009	SRS184295	*1000G	L2a1i	L2a1i	ACB	ACB	AFR	1000G_AFR	1000G_AFR	Barbados (ACB)	L2	L2	L2	L
HG02010	SRS184296	*1000G	L1c1d1	L1c1d1	ACB	ACB	AFR	1000G_AFR	1000G_AFR	Barbados (ACB)	L1	L1	L1	L
HG02012	SRS191040	*1000G	L3e2a1a	L3e2a1a	ACB	ACB	AFR	1000G_AFR	1000G_AFR	Barbados (ACB)	L3	L3	L3	L
HG02013	SRS212454	*1000G	L3e1a3b	L3e1a3b	ACB	ACB	AFR	1000G_AFR	1000G_AFR	Barbados (ACB)	L3	L3	L3	L
HG02014	SRS184289	*1000G	L1c1c	L1c1c	ACB	ACB	AFR	1000G_AFR	1000G_AFR	Barbados (ACB)	L1	L1	L1	L
HG02016	SRS179097	*1000G	M23'75	M23'75	KHV	KHV	EAS	1000G_EAS	Vietnam (KHV)	Vietnam (KHV)	M23	M*	M*	M
HG02017	SRS179096	*1000G	R9b1a1a	R9b1a1a	KHV	KHV	EAS	1000G_EAS	Vietnam (KHV)	Vietnam (KHV)	R9	R	R9	R
HG02019	SRS179100	*1000G	M7b1a1	M7b1a1	KHV	KHV	EAS	1000G_EAS	Vietnam (KHV)	Vietnam (KHV)	M7	M7	M7	M
HG02020	SRS179099	*1000G	R9c	R9c	KHV	KHV	EAS	1000G_EAS	Vietnam (KHV)	Vietnam (KHV)	R9	R	R9	R
HG02023	SRS179102	*1000G	F1f	F1f	KHV	KHV	EAS	1000G_EAS	Vietnam (KHV)	Vietnam (KHV)	F1	F	R9	R
HG02025	SRS179106	*1000G	M10a1a1b1	M10a1a1b1	KHV	KHV	EAS	1000G_EAS	Vietnam (KHV)	Vietnam (KHV)	M10	M*	M*	M
HG02026	SRS179105	*1000G	Y1b1a	Y1b1a	KHV	KHV	EAS	1000G_EAS	Vietnam (KHV)	Vietnam (KHV)	Y1	Y	N9	N
HG02028	SRS179109	*1000G	M74a	M74a	KHV	KHV	EAS	1000G_EAS	Vietnam (KHV)	Vietnam (KHV)	M74	M*	M*	M
HG02029	SRS179108	*1000G	F1a4b	F1a4b	KHV	KHV	EAS	1000G_EAS	Vietnam (KHV)	Vietnam (KHV)	F1	F	R9	R
HG02031	SRS191094	*1000G	M7b1a1f	M7b1a1f	KHV	KHV	EAS	1000G_EAS	Vietnam (KHV)	Vietnam (KHV)	M7	M7	M7	M
HG02032	SRS191093	*1000G	N9a6	N9a6	KHV	KHV	EAS	1000G_EAS	Vietnam (KHV)	Vietnam (KHV)	N9	N	N9	N
HG02035	SRS212511	*1000G	R9b1b	R9b1b	KHV	KHV	EAS	1000G_EAS	Vietnam (KHV)	Vietnam (KHV)	R9	R	R9	R
HG02040	SRS212512	*1000G	N9a10	N9a10	KHV	KHV	EAS	1000G_EAS	Vietnam (KHV)	Vietnam (KHV)	N9	N	N9	N
HG02047	SRS212513	*1000G	B5a1b1	B5a1b1	KHV	KHV	EAS	1000G_EAS	Vietnam (KHV)	Vietnam (KHV)	B5	B	B	R
HG02048	SRS179175	*1000G	M7b1a1a2	M7b1a1a2	KHV	KHV	EAS	1000G_EAS	Vietnam (KHV)	Vietnam (KHV)	M7	M7	M7	M
HG02049	SRS179176	*1000G	B4c2	B4c2	KHV	KHV	EAS	1000G_EAS	Vietnam (KHV)	Vietnam (KHV)	B4	B	B	R
HG02050	SRS191096	*1000G	F2e	F2e	KHV	KHV	EAS	1000G_EAS	Vietnam (KHV)	Vietnam (KHV)	F2	F	R9	R
HG02051	SRS212461	*1000G	L2a1f	L2a1f	ACB	ACB	AFR	1000G_AFR	1000G_AFR	Barbados (ACB)	L2	L2	L2	L
HG02052	SRS212462	*1000G	L1c1a2b	L1c1a2b	ACB	ACB	AFR	1000G_AFR	1000G_AFR	Barbados (ACB)	L1	L1	L1	L
HG02053	SRS191042	*1000G	L1c1a2	L1c1a2	ACB	ACB	AFR	1000G_AFR	1000G_AFR	Barbados (ACB)	L1	L1	L1	L
HG02054	SRS191043	*1000G	U6a3c	U6a3c	ACB	ACB	AFR	1000G_AFR	1000G_AFR	Barbados (ACB)	U6	U	U	R
HG02057	SRS179112	*1000G	M7b1a1+(16192)	M7b1a1+(16192)	KHV	KHV	EAS	1000G_EAS	Vietnam (KHV)	Vietnam (KHV)	M7	M7	M7	M
HG02058	SRS179111	*1000G	B5a1a	B5a1a	KHV	KHV	EAS	1000G_EAS	Vietnam (KHV)	Vietnam (KHV)	B5	B	B	R
HG02060	SRS212516	*1000G	M7b1a1e1	M7b1a1e1	KHV	KHV	EAS	1000G_EAS	Vietnam (KHV)	Vietnam (KHV)	M7	M7	M7	M
HG02061	SRS212515	*1000G	R9b1b	R9b1b	KHV	KHV	EAS	1000G_EAS	Vietnam (KHV)	Vietnam (KHV)	R9	R	R9	R
HG02064	SRS212518	*1000G	B4b1a	B4b1a	KHV	KHV	EAS	1000G_EAS	Vietnam (KHV)	Vietnam (KHV)	B4	B	B	R
HG02067	SRS212519	*1000G	M7b1a1a	M7b1a1a	KHV	KHV	EAS	1000G_EAS	Vietnam (KHV)	Vietnam (KHV)	M7	M7	M7	M
HG02069	SRS179115	*1000G	B4b1c1	B4b1c1	KHV	KHV	EAS	1000G_EAS	Vietnam (KHV)	Vietnam (KHV)	B4	B	B	R
HG02070	SRS179114	*1000G	M51a2	M51a2	KHV	KHV	EAS	1000G_EAS	Vietnam (KHV)	Vietnam (KHV)	M51	M*	M*	M
HG02072	SRS179118	*1000G	R+16189	R+16189	KHV	KHV	EAS	1000G_EAS	Vietnam (KHV)	Vietnam (KHV)	R	R	R*	R
HG02073	SRS179117	*1000G	F1f	F1f	KHV	KHV	EAS	1000G_EAS	Vietnam (KHV)	Vietnam (KHV)	F1	F	R9	R
HG02075	SRS179121	*1000G	M7b1a1e1	M7b1a1e1	KHV	KHV	EAS	1000G_EAS	Vietnam (KHV)	Vietnam (KHV)	M7	M7	M7	M
HG02076	SRS179120	*1000G	B5a1	B5a1	KHV	KHV	EAS	1000G_EAS	Vietnam (KHV)	Vietnam (KHV)	B5	B	B	R
HG02078	SRS179124	*1000G	B5a1	B5a1	KHV	KHV	EAS	1000G_EAS	Vietnam (KHV)	Vietnam (KHV)	B5	B	B	R
HG02079	SRS179123	*1000G	M7b1a1f	M7b1a1f	KHV	KHV	EAS	1000G_EAS	Vietnam (KHV)	Vietnam (KHV)	M7	M7	M7	M
HG02081	SRS179127	*1000G	M9a1a3	M9a1a3	KHV	KHV	EAS	1000G_EAS	Vietnam (KHV)	Vietnam (KHV)	M9	M9	M9	M
HG02082	SRS179126	*1000G	F1f	F1f	KHV	KHV	EAS	1000G_EAS	Vietnam (KHV)	Vietnam (KHV)	F1	F	R9	R
HG02084	SRS179130	*1000G	M7b1a1a2	M7b1a1a2	KHV	KHV	EAS	1000G_EAS	Vietnam (KHV)	Vietnam (KHV)	M7	M7	M7	M
HG02085	SRS179129	*1000G	M7b1a1a3	M7b1a1a3	KHV	KHV	EAS	1000G_EAS	Vietnam (KHV)	Vietnam (KHV)	M7	M7	M7	M
HG02086	SRS179177	*1000G	B4c2	B4c2	KHV	KHV	EAS	1000G_EAS	Vietnam (KHV)	Vietnam (KHV)	B4	B	B	R
HG02087	SRS179178	*1000G	R9b1a1a	R9b1a1a	KHV	KHV	EAS	1000G_EAS	Vietnam (KHV)	Vietnam (KHV)	R9	R	R9	R
HG02088	SRS179179	*1000G	M7b1a1	M7b1a1	KHV	KHV	EAS	1000G_EAS	Vietnam (KHV)	Vietnam (KHV)	M7	M7	M7	M
HG02089	SRS179058	*1000G	B2	B2	PEL	PEL	AMR	1000G_AMR	1000G_AMR	Peru (PEL)	B2	B	B	R
HG02090	SRS179070	*1000G	B2b+152	B2b+152	PEL	PEL	AMR	1000G_AMR	1000G_AMR	Peru (PEL)	B2	B	B	R
HG02095	SRS212463	*1000G	L3d1b3	L3d1b3	ACB	ACB	AFR	1000G_AFR	1000G_AFR	Barbados (ACB)	L3	L3	L3	L
HG02102	SRS179065	*1000G	D1	D1	PEL	PEL	AMR	1000G_AMR	1000G_AMR	Peru (PEL)	D1	D	D	M
HG02104	SRS179062	*1000G	B2b	B2b	PEL	PEL	AMR	1000G_AMR	1000G_AMR	Peru (PEL)	B2	B	B	R
HG02105	SRS179074	*1000G	D4h3a9	D4h3a9	PEL	PEL	AMR	1000G_AMR	1000G_AMR	Peru (PEL)	D4	D	D	M
HG02107	SRS212465	*1000G	L3b1a7a	L3b1a7a	ACB	ACB	AFR	1000G_AFR	1000G_AFR	Barbados (ACB)	L3	L3	L3	L
HG02108	SRS212466	*1000G	L1b1a3b	L1b1a3b	ACB	ACB	AFR	1000G_AFR	1000G_AFR	Barbados (ACB)	L1	L1	L1	L
HG02111	SRS212467	*1000G	L0a1a+200	L0a1a+200	ACB	ACB	AFR	1000G_AFR	1000G_AFR	Barbados (ACB)	L0	L0	L0	L
HG02113	SRS184313	*1000G	F1a'c'f	F1a'c'f	KHV	KHV	EAS	1000G_EAS	Vietnam (KHV)	Vietnam (KHV)	F1	F	R9	R
HG02116	SRS212520	*1000G	C4d	C4d	KHV	KHV	EAS	1000G_EAS	Vietnam (KHV)	Vietnam (KHV)	C4	C	M8	M
HG02121	SRS184316	*1000G	M7b1a1f	M7b1a1f	KHV	KHV	EAS	1000G_EAS	Vietnam (KHV)	Vietnam (KHV)	M7	M7	M7	M
HG02122	SRS184315	*1000G	R+16189	R+16189	KHV	KHV	EAS	1000G_EAS	Vietnam (KHV)	Vietnam (KHV)	R	R	R*	R
HG02127	SRS184319	*1000G	M7c1a	M7c1a	KHV	KHV	EAS	1000G_EAS	Vietnam (KHV)	Vietnam (KHV)	M7	M7	M7	M
HG02128	SRS184318	*1000G	F1a1a	F1a1a	KHV	KHV	EAS	1000G_EAS	Vietnam (KHV)	Vietnam (KHV)	F1	F	R9	R
HG02130	SRS212522	*1000G	F2a+@16291	F2a+@16291	KHV	KHV	EAS	1000G_EAS	Vietnam (KHV)	Vietnam (KHV)	F2	F	R9	R
HG02131	SRS212521	*1000G	F2b1	F2b1	KHV	KHV	EAS	1000G_EAS	Vietnam (KHV)	Vietnam (KHV)	F2	F	R9	R
HG02133	SRS179133	*1000G	F1f	F1f	KHV	KHV	EAS	1000G_EAS	Vietnam (KHV)	Vietnam (KHV)	F1	F	R9	R
HG02134	SRS179132	*1000G	B4a1c4	B4a1c4	KHV	KHV	EAS	1000G_EAS	Vietnam (KHV)	Vietnam (KHV)	B4	B	B	R
HG02136	SRS212525	*1000G	F1a1a1	F1a1a1	KHV	KHV	EAS	1000G_EAS	Vietnam (KHV)	Vietnam (KHV)	F1	F	R9	R
HG02137	SRS212524	*1000G	M7b1a1a2	M7b1a1a2	KHV	KHV	EAS	1000G_EAS	Vietnam (KHV)	Vietnam (KHV)	M7	M7	M7	M
HG02138	SRS179180	*1000G	B5a1a	B5a1a	KHV	KHV	EAS	1000G_EAS	Vietnam (KHV)	Vietnam (KHV)	B5	B	B	R
HG02139	SRS179181	*1000G	A+152+16362+200	A+152+16362+200	KHV	KHV	EAS	1000G_EAS	Vietnam (KHV)	Vietnam (KHV)	A	A	A	N
HG02140	SRS179182	*1000G	B5a1	B5a1	KHV	KHV	EAS	1000G_EAS	Vietnam (KHV)	Vietnam (KHV)	B5	B	B	R
HG02141	SRS184314	*1000G	M7b1a1f	M7b1a1f	KHV	KHV	EAS	1000G_EAS	Vietnam (KHV)	Vietnam (KHV)	M7	M7	M7	M
HG02142	SRS179183	*1000G	M12a1a1	M12a1a1	KHV	KHV	EAS	1000G_EAS	Vietnam (KHV)	Vietnam (KHV)	M12	M*	M*	M
HG02143	SRS212468	*1000G	L3k1	L3k1	ACB	ACB	AFR	1000G_AFR	1000G_AFR	Barbados (ACB)	L3	L3	L3	L
HG02144	SRS212469	*1000G	L2c3	L2c3	ACB	ACB	AFR	1000G_AFR	1000G_AFR	Barbados (ACB)	L2	L2	L2	L
HG02146	SRS179068	*1000G	B2b	B2b	PEL	PEL	AMR	1000G_AMR	1000G_AMR	Peru (PEL)	B2	B	B	R
HG02147	SRS179064	*1000G	D1	D1	PEL	PEL	AMR	1000G_AMR	1000G_AMR	Peru (PEL)	D1	D	D	M
HG02150	SRS179059	*1000G	B2	B2	PEL	PEL	AMR	1000G_AMR	1000G_AMR	Peru (PEL)	B2	B	B	R
HG02151	SRS179247	*1000G	C7a	C7a	CDX	CDX	EAS	1000G_EAS	China (CDX)	China (CDX)	C7	C	M8	M
HG02152	SRS179251	*1000G	D5b3	D5b3	CDX	CDX	EAS	1000G_EAS	China (CDX)	China (CDX)	D5	D	D	M
HG02153	SRS179252	*1000G	F1f	F1f	CDX	CDX	EAS	1000G_EAS	China (CDX)	China (CDX)	F1	F	R9	R
HG02154	SRS179253	*1000G	D4j+(16286)	D4j+(16286)	CDX	CDX	EAS	1000G_EAS	China (CDX)	China (CDX)	D4	D	D	M
HG02155	SRS179254	*1000G	D4g2a1	D4g2a1	CDX	CDX	EAS	1000G_EAS	China (CDX)	China (CDX)	D4	D	D	M
HG02156	SRS179255	*1000G	M7b1a1a2	M7b1a1a2	CDX	CDX	EAS	1000G_EAS	China (CDX)	China (CDX)	M7	M7	M7	M
HG02164	SRS179256	*1000G	R11'B6	R11'B6	CDX	CDX	EAS	1000G_EAS	China (CDX)	China (CDX)	R11	R	R*	R
HG02165	SRS179257	*1000G	B5a1a	B5a1a	CDX	CDX	EAS	1000G_EAS	China (CDX)	China (CDX)	B5	B	B	R
HG02166	SRS179258	*1000G	M7b1a1d1	M7b1a1d1	CDX	CDX	EAS	1000G_EAS	China (CDX)	China (CDX)	M7	M7	M7	M
HG02178	SRS179259	*1000G	F1a1a	F1a1a	CDX	CDX	EAS	1000G_EAS	China (CDX)	China (CDX)	F1	F	R9	R
HG02179	SRS179260	*1000G	F1f	F1f	CDX	CDX	EAS	1000G_EAS	China (CDX)	China (CDX)	F1	F	R9	R
HG02180	SRS179261	*1000G	M7b1a1	M7b1a1	CDX	CDX	EAS	1000G_EAS	China (CDX)	China (CDX)	M7	M7	M7	M
HG02181	SRS179262	*1000G	F1a3	F1a3	CDX	CDX	EAS	1000G_EAS	China (CDX)	China (CDX)	F1	F	R9	R
HG02182	SRS179263	*1000G	B5a1	B5a1	CDX	CDX	EAS	1000G_EAS	China (CDX)	China (CDX)	B5	B	B	R
HG02184	SRS179264	*1000G	R+16189	R+16189	CDX	CDX	EAS	1000G_EAS	China (CDX)	China (CDX)	R	R	R*	R
HG02185	SRS179265	*1000G	M7b1a1+(16192)	M7b1a1+(16192)	CDX	CDX	EAS	1000G_EAS	China (CDX)	China (CDX)	M7	M7	M7	M
HG02186	SRS179266	*1000G	B5a1a	B5a1a	CDX	CDX	EAS	1000G_EAS	China (CDX)	China (CDX)	B5	B	B	R
HG02187	SRS179267	*1000G	M7c1a	M7c1a	CDX	CDX	EAS	1000G_EAS	China (CDX)	China (CDX)	M7	M7	M7	M
HG02188	SRS179268	*1000G	F1a2a	F1a2a	CDX	CDX	EAS	1000G_EAS	China (CDX)	China (CDX)	F1	F	R9	R
HG02190	SRS179270	*1000G	D5a2b	D5a2b	CDX	CDX	EAS	1000G_EAS	China (CDX)	China (CDX)	D5	D	D	M
HG02215	SRS179274	*1000G	H3m	H3m	GBR	GBR	EUR	1000G_EUR	1000G_EUR	UK (GBR)	H3	H	R0	R
HG02219	SRS368522	*1000G	H6a1a	H6a1a	IBS	IBS	EUR	1000G_EUR	1000G_EUR	Spain (IBS)	H6	H	R0	R
HG02220	SRS184308	*1000G	K1a4	K1a4	IBS	IBS	EUR	1000G_EUR	1000G_EUR	Spain (IBS)	K1	K	U	R
HG02221	SRS184307	*1000G	U5a1i1	U5a1i1	IBS	IBS	EUR	1000G_EUR	1000G_EUR	Spain (IBS)	U5	U	U	R
HG02223	SRS191085	*1000G	H1ak1	H1ak1	IBS	IBS	EUR	1000G_EUR	1000G_EUR	Spain (IBS)	H1	H	R0	R
HG02224	SRS191084	*1000G	H2a1	H2a1	IBS	IBS	EUR	1000G_EUR	1000G_EUR	Spain (IBS)	H2	H	R0	R
HG02230	SRS191088	*1000G	H15b	H15b	IBS	IBS	EUR	1000G_EUR	1000G_EUR	Spain (IBS)	H15	H	R0	R
HG02231	SRS191087	*1000G	H3+152	H3+152	IBS	IBS	EUR	1000G_EUR	1000G_EUR	Spain (IBS)	H3	H	R0	R
HG02232	SRS193277	*1000G	T2	T2	IBS	IBS	EUR	1000G_EUR	1000G_EUR	Spain (IBS)	T2	T	JT	R
HG02233	SRS193276	*1000G	H3v+16093	H3v+16093	IBS	IBS	EUR	1000G_EUR	1000G_EUR	Spain (IBS)	H3	H	R0	R
HG02235	SRS184311	*1000G	T2b3+151	T2b3+151	IBS	IBS	EUR	1000G_EUR	1000G_EUR	Spain (IBS)	T2	T	JT	R
HG02236	SRS184310	*1000G	H1	H1	IBS	IBS	EUR	1000G_EUR	1000G_EUR	Spain (IBS)	H1	H	R0	R
HG02238	SRS191090	*1000G	H1j1	H1j1	IBS	IBS	EUR	1000G_EUR	1000G_EUR	Spain (IBS)	H1	H	R0	R
HG02239	SRS191091	*1000G	H1	H1	IBS	IBS	EUR	1000G_EUR	1000G_EUR	Spain (IBS)	H1	H	R0	R
HG02250	SRS191097	*1000G	R11b1	R11b1	CDX	CDX	EAS	1000G_EAS	China (CDX)	China (CDX)	R11	R	R*	R
HG02252	SRS179061	*1000G	B2	B2	PEL	PEL	AMR	1000G_AMR	1000G_AMR	Peru (PEL)	B2	B	B	R
HG02253	SRS179073	*1000G	B2b	B2b	PEL	PEL	AMR	1000G_AMR	1000G_AMR	Peru (PEL)	B2	B	B	R
HG02255	SRS191045	*1000G	L3d4	L3d4	ACB	ACB	AFR	1000G_AFR	1000G_AFR	Barbados (ACB)	L3	L3	L3	L
HG02256	SRS179038	*1000G	C	C	ACB	ACB	AFR	1000G_AFR	1000G_AFR	Barbados (ACB)	C	C	M8	M
HG02259	SRS179071	*1000G	B2	B2	PEL	PEL	AMR	1000G_AMR	1000G_AMR	Peru (PEL)	B2	B	B	R
HG02260	SRS191067	*1000G	A2	A2	PEL	PEL	AMR	1000G_AMR	1000G_AMR	Peru (PEL)	A2	A	A	N
HG02262	SRS179025	*1000G	A2+(64)	A2+(64)	PEL	PEL	AMR	1000G_AMR	1000G_AMR	Peru (PEL)	A2	A	A	N
HG02265	SRS179040	*1000G	C	C	PEL	PEL	AMR	1000G_AMR	1000G_AMR	Peru (PEL)	C	C	M8	M
HG02266	SRS191060	*1000G	C	C	PEL	PEL	AMR	1000G_AMR	1000G_AMR	Peru (PEL)	C	C	M8	M
HG02271	SRS191066	*1000G	B2	B2	PEL	PEL	AMR	1000G_AMR	1000G_AMR	Peru (PEL)	B2	B	B	R
HG02272	SRS191069	*1000G	B2	B2	PEL	PEL	AMR	1000G_AMR	1000G_AMR	Peru (PEL)	B2	B	B	R
HG02274	SRS191064	*1000G	D1	D1	PEL	PEL	AMR	1000G_AMR	1000G_AMR	Peru (PEL)	D1	D	D	M
HG02275	SRS191046	*1000G	C	C	PEL	PEL	AMR	1000G_AMR	1000G_AMR	Peru (PEL)	C	C	M8	M
HG02277	SRS191063	*1000G	B2b	B2b	PEL	PEL	AMR	1000G_AMR	1000G_AMR	Peru (PEL)	B2	B	B	R
HG02278	SRS191073	*1000G	C	C	PEL	PEL	AMR	1000G_AMR	1000G_AMR	Peru (PEL)	C	C	M8	M
HG02281	SRS191051	*1000G	L2a1l1a	L2a1l1a	ACB	ACB	AFR	1000G_AFR	1000G_AFR	Barbados (ACB)	L2	L2	L2	L
HG02282	SRS191052	*1000G	L1c2a1b	L1c2a1b	ACB	ACB	AFR	1000G_AFR	1000G_AFR	Barbados (ACB)	L1	L1	L1	L
HG02283	SRS212474	*1000G	L1c2a2	L1c2a2	ACB	ACB	AFR	1000G_AFR	1000G_AFR	Barbados (ACB)	L1	L1	L1	L
HG02284	SRS212476	*1000G	L2b2a	L2b2a	ACB	ACB	AFR	1000G_AFR	1000G_AFR	Barbados (ACB)	L2	L2	L2	L
HG02285	SRS184298	*1000G	D1	D1	PEL	PEL	AMR	1000G_AMR	1000G_AMR	Peru (PEL)	D1	D	D	M
HG02286	SRS191070	*1000G	B2	B2	PEL	PEL	AMR	1000G_AMR	1000G_AMR	Peru (PEL)	B2	B	B	R
HG02291	SRS191075	*1000G	A2	A2	PEL	PEL	AMR	1000G_AMR	1000G_AMR	Peru (PEL)	A2	A	A	N
HG02292	SRS191076	*1000G	C	C	PEL	PEL	AMR	1000G_AMR	1000G_AMR	Peru (PEL)	C	C	M8	M
HG02298	SRS191079	*1000G	A2+(64)+@153	A2+(64)+@153	PEL	PEL	AMR	1000G_AMR	1000G_AMR	Peru (PEL)	A2	A	A	N
HG02299	SRS191078	*1000G	B2y	B2y	PEL	PEL	AMR	1000G_AMR	1000G_AMR	Peru (PEL)	B2	B	B	R
HG02301	SRS184302	*1000G	A2+(64)+@153	A2+(64)+@153	PEL	PEL	AMR	1000G_AMR	1000G_AMR	Peru (PEL)	A2	A	A	N
HG02304	SRS351038	*1000G	L3f1b+16292+150	L3f1b+16292+150	PEL	PEL	AMR	1000G_AMR	1000G_AMR	Peru (PEL)	L3	L3	L3	L
HG02307	SRS212471	*1000G	L1b1a3a	L1b1a3a	ACB	ACB	AFR	1000G_AFR	1000G_AFR	Barbados (ACB)	L1	L1	L1	L
HG02308	SRS212472	*1000G	L3e2b	L3e2b	ACB	ACB	AFR	1000G_AFR	1000G_AFR	Barbados (ACB)	L3	L3	L3	L
HG02309	SRS212475	*1000G	L3b1a	L3b1a	ACB	ACB	AFR	1000G_AFR	1000G_AFR	Barbados (ACB)	L3	L3	L3	L
HG02312	SRS184299	*1000G	B2	B2	PEL	PEL	AMR	1000G_AMR	1000G_AMR	Peru (PEL)	B2	B	B	R
HG02314	SRS191048	*1000G	L2a1i1	L2a1i1	ACB	ACB	AFR	1000G_AFR	1000G_AFR	Barbados (ACB)	L2	L2	L2	L
HG02315	SRS350968	*1000G	L3e2b3	L3e2b3	ACB	ACB	AFR	1000G_AFR	1000G_AFR	Barbados (ACB)	L3	L3	L3	L
HG02317	SRS191054	*1000G	L2a1c5	L2a1c5	ACB	ACB	AFR	1000G_AFR	1000G_AFR	Barbados (ACB)	L2	L2	L2	L
HG02318	SRS191055	*1000G	L3d1b2	L3d1b2	ACB	ACB	AFR	1000G_AFR	1000G_AFR	Barbados (ACB)	L3	L3	L3	L
HG02322	SRS212477	*1000G	L1c1a2	L1c1a2	ACB	ACB	AFR	1000G_AFR	1000G_AFR	Barbados (ACB)	L1	L1	L1	L
HG02323	SRS212478	*1000G	L3e1e	L3e1e	ACB	ACB	AFR	1000G_AFR	1000G_AFR	Barbados (ACB)	L3	L3	L3	L
HG02325	SRS212479	*1000G	L2a1+143+16189 (16192)	L2a1+143+16189 (16192)	ACB	ACB	AFR	1000G_AFR	1000G_AFR	Barbados (ACB)	L2	L2	L2	L
HG02330	SRS212482	*1000G	L3b1a6	L3b1a6	ACB	ACB	AFR	1000G_AFR	1000G_AFR	Barbados (ACB)	L3	L3	L3	L
HG02332	SRS212464	*1000G	L1c2b1c	L1c2b1c	ACB	ACB	AFR	1000G_AFR	1000G_AFR	Barbados (ACB)	L1	L1	L1	L
HG02334	SRS212481	*1000G	J2b1a	J2b1a	ACB	ACB	AFR	1000G_AFR	1000G_AFR	Barbados (ACB)	J2	J	JT	R
HG02337	SRS212480	*1000G	L2a1e1	L2a1e1	ACB	ACB	AFR	1000G_AFR	1000G_AFR	Barbados (ACB)	L2	L2	L2	L
HG02339	SRS212483	*1000G	L3d1c	L3d1c	ACB	ACB	AFR	1000G_AFR	1000G_AFR	Barbados (ACB)	L3	L3	L3	L
HG02343	SRS212484	*1000G	L1b1a3	L1b1a3	ACB	ACB	AFR	1000G_AFR	1000G_AFR	Barbados (ACB)	L1	L1	L1	L
HG02345	SRS350990	*1000G	A2+(64)+@16111	A2+(64)+@16111	PEL	PEL	AMR	1000G_AMR	1000G_AMR	Peru (PEL)	A2	A	A	N
HG02348	SRS179044	*1000G	A2+(64)	A2+(64)	PEL	PEL	AMR	1000G_AMR	1000G_AMR	Peru (PEL)	A2	A	A	N
HG02351	SRS191098	*1000G	B5a1a	B5a1a	CDX	CDX	EAS	1000G_EAS	China (CDX)	China (CDX)	B5	B	B	R
HG02353	SRS191099	*1000G	R11b1	R11b1	CDX	CDX	EAS	1000G_EAS	China (CDX)	China (CDX)	R11	R	R*	R
HG02355	SRS191100	*1000G	M7b1a1f	M7b1a1f	CDX	CDX	EAS	1000G_EAS	China (CDX)	China (CDX)	M7	M7	M7	M
HG02356	SRS191101	*1000G	M71a	M71a	CDX	CDX	EAS	1000G_EAS	China (CDX)	China (CDX)	M71	M*	M*	M
HG02360	SRS191102	*1000G	F3a1	F3a1	CDX	CDX	EAS	1000G_EAS	China (CDX)	China (CDX)	F3	F	R9	R
HG02364	SRS191104	*1000G	F1f	F1f	CDX	CDX	EAS	1000G_EAS	China (CDX)	China (CDX)	F1	F	R9	R
HG02367	SRS191105	*1000G	M7b1a1b	M7b1a1b	CDX	CDX	EAS	1000G_EAS	China (CDX)	China (CDX)	M7	M7	M7	M
HG02371	SRS191106	*1000G	M7c1c2	M7c1c2	CDX	CDX	EAS	1000G_EAS	China (CDX)	China (CDX)	M7	M7	M7	M
HG02373	SRS184321	*1000G	R11b1	R11b1	CDX	CDX	EAS	1000G_EAS	China (CDX)	China (CDX)	R11	R	R*	R
HG02374	SRS191108	*1000G	R11'B6	R11'B6	CDX	CDX	EAS	1000G_EAS	China (CDX)	China (CDX)	R11	R	R*	R
HG02375	SRS191109	*1000G	F3b+152	F3b+152	CDX	CDX	EAS	1000G_EAS	China (CDX)	China (CDX)	F3	F	R9	R
HG02379	SRS191111	*1000G	M9a1a1	M9a1a1	CDX	CDX	EAS	1000G_EAS	China (CDX)	China (CDX)	M9	M9	M9	M
HG02380	SRS191112	*1000G	C7a	C7a	CDX	CDX	EAS	1000G_EAS	China (CDX)	China (CDX)	C7	C	M8	M
HG02382	SRS191114	*1000G	R9b1a3	R9b1a3	CDX	CDX	EAS	1000G_EAS	China (CDX)	China (CDX)	R9	R	R9	R
HG02383	SRS191115	*1000G	D4g2a1b	D4g2a1b	CDX	CDX	EAS	1000G_EAS	China (CDX)	China (CDX)	D4	D	D	M
HG02384	SRS191116	*1000G	M7b1a1b	M7b1a1b	CDX	CDX	EAS	1000G_EAS	China (CDX)	China (CDX)	M7	M7	M7	M
HG02385	SRS191117	*1000G	B4c2c	B4c2c	CDX	CDX	EAS	1000G_EAS	China (CDX)	China (CDX)	B4	B	B	R
HG02386	SRS191118	*1000G	B5a1	B5a1	CDX	CDX	EAS	1000G_EAS	China (CDX)	China (CDX)	B5	B	B	R
HG02389	SRS191121	*1000G	M7b1a1a3	M7b1a1a3	CDX	CDX	EAS	1000G_EAS	China (CDX)	China (CDX)	M7	M7	M7	M
HG02390	SRS191122	*1000G	M7b1a1f	M7b1a1f	CDX	CDX	EAS	1000G_EAS	China (CDX)	China (CDX)	M7	M7	M7	M
HG02391	SRS191123	*1000G	M61	M61	CDX	CDX	EAS	1000G_EAS	China (CDX)	China (CDX)	M61	M*	M*	M
HG02392	SRS191124	*1000G	D4j1b	D4j1b	CDX	CDX	EAS	1000G_EAS	China (CDX)	China (CDX)	D4	D	D	M
HG02394	SRS184322	*1000G	F1e3	F1e3	CDX	CDX	EAS	1000G_EAS	China (CDX)	China (CDX)	F1	F	R9	R
HG02395	SRS191125	*1000G	R+16189	R+16189	CDX	CDX	EAS	1000G_EAS	China (CDX)	China (CDX)	R	R	R*	R
HG02396	SRS184323	*1000G	M7b1a1a3	M7b1a1a3	CDX	CDX	EAS	1000G_EAS	China (CDX)	China (CDX)	M7	M7	M7	M
HG02397	SRS184324	*1000G	D4b2b	D4b2b	CDX	CDX	EAS	1000G_EAS	China (CDX)	China (CDX)	D4	D	D	M
HG02398	SRS191126	*1000G	F1a2a	F1a2a	CDX	CDX	EAS	1000G_EAS	China (CDX)	China (CDX)	F1	F	R9	R
HG02399	SRS191127	*1000G	R+16189	R+16189	CDX	CDX	EAS	1000G_EAS	China (CDX)	China (CDX)	R	R	R*	R
HG02401	SRS191128	*1000G	M7b1a1+(16192)	M7b1a1+(16192)	CDX	CDX	EAS	1000G_EAS	China (CDX)	China (CDX)	M7	M7	M7	M
HG02402	SRS191129	*1000G	B4b1a2a	B4b1a2a	CDX	CDX	EAS	1000G_EAS	China (CDX)	China (CDX)	B4	B	B	R
HG02406	SRS191130	*1000G	F1a1	F1a1	CDX	CDX	EAS	1000G_EAS	China (CDX)	China (CDX)	F1	F	R9	R
HG02407	SRS191131	*1000G	F2d	F2d	CDX	CDX	EAS	1000G_EAS	China (CDX)	China (CDX)	F2	F	R9	R
HG02408	SRS351054	*1000G	B5a1	B5a1	CDX	CDX	EAS	1000G_EAS	China (CDX)	China (CDX)	B5	B	B	R
HG02409	SRS191132	*1000G	R+16189	R+16189	CDX	CDX	EAS	1000G_EAS	China (CDX)	China (CDX)	R	R	R*	R
HG02410	SRS351055	*1000G	R9b1a1a	R9b1a1a	CDX	CDX	EAS	1000G_EAS	China (CDX)	China (CDX)	R9	R	R9	R
HG02419	SRS212485	*1000G	L2a1+143+@16309	L2a1+143+@16309	ACB	ACB	AFR	1000G_AFR	1000G_AFR	Barbados (ACB)	L2	L2	L2	L
HG02420	SRS212486	*1000G	L0a1a2	L0a1a2	ACB	ACB	AFR	1000G_AFR	1000G_AFR	Barbados (ACB)	L0	L0	L0	L
HG02425	SRS191072	*1000G	B2b	B2b	PEL	PEL	AMR	1000G_AMR	1000G_AMR	Peru (PEL)	B2	B	B	R
HG02427	SRS212487	*1000G	L1c1a+@198	L1c1a+@198	ACB	ACB	AFR	1000G_AFR	1000G_AFR	Barbados (ACB)	L1	L1	L1	L
HG02429	SRS212489	*1000G	L2a1f	L2a1f	ACB	ACB	AFR	1000G_AFR	1000G_AFR	Barbados (ACB)	L2	L2	L2	L
HG02433	SRS212491	*1000G	L0a1a2	L0a1a2	ACB	ACB	AFR	1000G_AFR	1000G_AFR	Barbados (ACB)	L0	L0	L0	L
HG02439	SRS350932	*1000G	L2a1a2b	L2a1a2b	ACB	ACB	AFR	1000G_AFR	1000G_AFR	Barbados (ACB)	L2	L2	L2	L
HG02442	SRS212492	*1000G	L1c2b1a'b	L1c2b1a'b	ACB	ACB	AFR	1000G_AFR	1000G_AFR	Barbados (ACB)	L1	L1	L1	L
HG02445	SRS212493	*1000G	B4a1a1b	B4a1a1b	ACB	ACB	AFR	1000G_AFR	1000G_AFR	Barbados (ACB)	B4	B	B	R
HG02449	SRS212495	*1000G	L3e4a	L3e4a	ACB	ACB	AFR	1000G_AFR	1000G_AFR	Barbados (ACB)	L3	L3	L3	L
HG02450	SRS212496	*1000G	L3e2a1b1	L3e2a1b1	ACB	ACB	AFR	1000G_AFR	1000G_AFR	Barbados (ACB)	L3	L3	L3	L
HG02455	SRS350933	*1000G	L2a1c5	L2a1c5	ACB	ACB	AFR	1000G_AFR	1000G_AFR	Barbados (ACB)	L2	L2	L2	L
HG02461	SRS290867	*1000G	L3b1a	L3b1a	GWD	GWD	AFR	1000G_AFR	1000G_AFR	Gambia (GWD)	L3	L3	L3	L
HG02462	SRS290868	*1000G	L2c5	L2c5	GWD	GWD	AFR	1000G_AFR	1000G_AFR	Gambia (GWD)	L2	L2	L2	L
HG02464	SRS290870	*1000G	L3e4a	L3e4a	GWD	GWD	AFR	1000G_AFR	1000G_AFR	Gambia (GWD)	L3	L3	L3	L
HG02465	SRS290871	*1000G	L3b2a	L3b2a	GWD	GWD	AFR	1000G_AFR	1000G_AFR	Gambia (GWD)	L3	L3	L3	L
HG02470	SRS212498	*1000G	L3b2b	L3b2b	ACB	ACB	AFR	1000G_AFR	1000G_AFR	Barbados (ACB)	L3	L3	L3	L
HG02471	SRS212499	*1000G	L3b1a7a	L3b1a7a	ACB	ACB	AFR	1000G_AFR	1000G_AFR	Barbados (ACB)	L3	L3	L3	L
HG02476	SRS350934	*1000G	L2a1f1	L2a1f1	ACB	ACB	AFR	1000G_AFR	1000G_AFR	Barbados (ACB)	L2	L2	L2	L
HG02477	SRS350935	*1000G	L1b1a9	L1b1a9	ACB	ACB	AFR	1000G_AFR	1000G_AFR	Barbados (ACB)	L1	L1	L1	L
HG02479	SRS212501	*1000G	L2a1f	L2a1f	ACB	ACB	AFR	1000G_AFR	1000G_AFR	Barbados (ACB)	L2	L2	L2	L
HG02481	SRS350936	*1000G	L2a1f2	L2a1f2	ACB	ACB	AFR	1000G_AFR	1000G_AFR	Barbados (ACB)	L2	L2	L2	L
HG02484	SRS212503	*1000G	L3d1b2	L3d1b2	ACB	ACB	AFR	1000G_AFR	1000G_AFR	Barbados (ACB)	L3	L3	L3	L
HG02485	SRS212504	*1000G	H7	H7	ACB	ACB	AFR	1000G_AFR	1000G_AFR	Barbados (ACB)	H7	H	R0	R
HG02489	SRS212494	*1000G	L2a1b+143	L2a1b+143	ACB	ACB	AFR	1000G_AFR	1000G_AFR	Barbados (ACB)	L2	L2	L2	L
HG02490	SRS290927	*1000G	M5a2a1a1	M5a2a1a1	PJL	PJL	SAS	1000G_SAS	1000G_SAS	Pakistan (PJL)	M5	M*	M*	M
HG02491	SRS290928	*1000G	HV2	HV2	PJL	PJL	SAS	1000G_SAS	1000G_SAS	Pakistan (PJL)	HV	HV	R0	R
HG02493	SRS368244	*1000G	M6a1b	M6a1b	PJL	PJL	SAS	1000G_SAS	1000G_SAS	Pakistan (PJL)	M6	M*	M*	M
HG02494	SRS368341	*1000G	U7a3a	U7a3a	PJL	PJL	SAS	1000G_SAS	1000G_SAS	Pakistan (PJL)	U7	U	U	R
HG02496	SRS212507	*1000G	L4b1a	L4b1a	ACB	ACB	AFR	1000G_AFR	1000G_AFR	Barbados (ACB)	L4	L4	L4	L
HG02497	SRS212508	*1000G	L2a1i1	L2a1i1	ACB	ACB	AFR	1000G_AFR	1000G_AFR	Barbados (ACB)	L2	L2	L2	L
HG02501	SRS350937	*1000G	L2a1a	L2a1a	ACB	ACB	AFR	1000G_AFR	1000G_AFR	Barbados (ACB)	L2	L2	L2	L
HG02502	SRS350938	*1000G	L2a1c	L2a1c	ACB	ACB	AFR	1000G_AFR	1000G_AFR	Barbados (ACB)	L2	L2	L2	L
HG02505	SRS350939	*1000G	L2c1	L2c1	ACB	ACB	AFR	1000G_AFR	1000G_AFR	Barbados (ACB)	L2	L2	L2	L
HG02508	SRS212509	*1000G	L2a1c4a1	L2a1c4a1	ACB	ACB	AFR	1000G_AFR	1000G_AFR	Barbados (ACB)	L2	L2	L2	L
HG02511	SRS212506	*1000G	A2n	A2n	ACB	ACB	AFR	1000G_AFR	1000G_AFR	Barbados (ACB)	A2	A	A	N
HG02512	SRS212527	*1000G	F1a1	F1a1	KHV	KHV	EAS	1000G_EAS	Vietnam (KHV)	Vietnam (KHV)	F1	F	R9	R
HG02513	SRS212528	*1000G	F1a2a	F1a2a	KHV	KHV	EAS	1000G_EAS	Vietnam (KHV)	Vietnam (KHV)	F1	F	R9	R
HG02521	SRS212530	*1000G	N9a1	N9a1	KHV	KHV	EAS	1000G_EAS	Vietnam (KHV)	Vietnam (KHV)	N9	N	N9	N
HG02522	SRS212531	*1000G	M9a4a2	M9a4a2	KHV	KHV	EAS	1000G_EAS	Vietnam (KHV)	Vietnam (KHV)	M9	M9	M9	M
HG02536	SRS350940	*1000G	L2d+16129	L2d+16129	ACB	ACB	AFR	1000G_AFR	1000G_AFR	Barbados (ACB)	L2	L2	L2	L
HG02537	SRS212510	*1000G	L3e2a1b1	L3e2a1b1	ACB	ACB	AFR	1000G_AFR	1000G_AFR	Barbados (ACB)	L3	L3	L3	L
HG02541	SRS350941	*1000G	L3f1b4a	L3f1b4a	ACB	ACB	AFR	1000G_AFR	1000G_AFR	Barbados (ACB)	L3	L3	L3	L
HG02545	SRS350942	*1000G	L2d1	L2d1	ACB	ACB	AFR	1000G_AFR	1000G_AFR	Barbados (ACB)	L2	L2	L2	L
HG02546	SRS350943	*1000G	L2a1c5	L2a1c5	ACB	ACB	AFR	1000G_AFR	1000G_AFR	Barbados (ACB)	L2	L2	L2	L
HG02549	SRS350944	*1000G	L2a1c5	L2a1c5	ACB	ACB	AFR	1000G_AFR	1000G_AFR	Barbados (ACB)	L2	L2	L2	L
HG02554	SRS350945	*1000G	L2a1i1	L2a1i1	ACB	ACB	AFR	1000G_AFR	1000G_AFR	Barbados (ACB)	L2	L2	L2	L
HG02555	SRS290892	*1000G	L2b	L2b	ACB	ACB	AFR	1000G_AFR	1000G_AFR	Barbados (ACB)	L2	L2	L2	L
HG02557	SRS350947	*1000G	L2a1f1	L2a1f1	ACB	ACB	AFR	1000G_AFR	1000G_AFR	Barbados (ACB)	L2	L2	L2	L
HG02558	SRS350948	*1000G	L3d1'2'3'4'5'6	L3d1'2'3'4'5'6	ACB	ACB	AFR	1000G_AFR	1000G_AFR	Barbados (ACB)	L3	L3	L3	L
HG02561	SRS290873	*1000G	L1b2	L1b2	GWD	GWD	AFR	1000G_AFR	1000G_AFR	Gambia (GWD)	L1	L1	L1	L
HG02562	SRS290874	*1000G	L1b1a7a	L1b1a7a	GWD	GWD	AFR	1000G_AFR	1000G_AFR	Gambia (GWD)	L1	L1	L1	L
HG02568	SRS368094	*1000G	L2a1l	L2a1l	GWD	GWD	AFR	1000G_AFR	1000G_AFR	Gambia (GWD)	L2	L2	L2	L
HG02570	SRS290876	*1000G	L4b1a	L4b1a	GWD	GWD	AFR	1000G_AFR	1000G_AFR	Gambia (GWD)	L4	L4	L4	L
HG02571	SRS290877	*1000G	L1b1a14	L1b1a14	GWD	GWD	AFR	1000G_AFR	1000G_AFR	Gambia (GWD)	L1	L1	L1	L
HG02573	SRS290879	*1000G	L3e2a3	L3e2a3	GWD	GWD	AFR	1000G_AFR	1000G_AFR	Gambia (GWD)	L3	L3	L3	L
HG02574	SRS290880	*1000G	L3d2a	L3d2a	GWD	GWD	AFR	1000G_AFR	1000G_AFR	Gambia (GWD)	L3	L3	L3	L
HG02577	SRS350949	*1000G	L2a1b1	L2a1b1	ACB	ACB	AFR	1000G_AFR	1000G_AFR	Barbados (ACB)	L2	L2	L2	L
HG02580	SRS350950	*1000G	L1b1a15	L1b1a15	ACB	ACB	AFR	1000G_AFR	1000G_AFR	Barbados (ACB)	L1	L1	L1	L
HG02582	SRS290882	*1000G	L3k1	L3k1	GWD	GWD	AFR	1000G_AFR	1000G_AFR	Gambia (GWD)	L3	L3	L3	L
HG02583	SRS290883	*1000G	L3d1a1b	L3d1a1b	GWD	GWD	AFR	1000G_AFR	1000G_AFR	Gambia (GWD)	L3	L3	L3	L
HG02585	SRS290885	*1000G	L3d2b	L3d2b	GWD	GWD	AFR	1000G_AFR	1000G_AFR	Gambia (GWD)	L3	L3	L3	L
HG02586	SRS290886	*1000G	L3d1b1b	L3d1b1b	GWD	GWD	AFR	1000G_AFR	1000G_AFR	Gambia (GWD)	L3	L3	L3	L
HG02588	SRS290888	*1000G	L2a1a	L2a1a	GWD	GWD	AFR	1000G_AFR	1000G_AFR	Gambia (GWD)	L2	L2	L2	L
HG02589	SRS290889	*1000G	L1b1a	L1b1a	GWD	GWD	AFR	1000G_AFR	1000G_AFR	Gambia (GWD)	L1	L1	L1	L
HG02594	SRS290891	*1000G	L3b1a	L3b1a	GWD	GWD	AFR	1000G_AFR	1000G_AFR	Gambia (GWD)	L3	L3	L3	L
HG02595	SRS290909	*1000G	L2b	L2b	GWD	GWD	AFR	1000G_AFR	1000G_AFR	Gambia (GWD)	L2	L2	L2	L
HG02597	SRS368294	*1000G	M39b1	M39b1	PJL	PJL	SAS	1000G_SAS	1000G_SAS	Pakistan (PJL)	M39	M*	M*	M
HG02600	SRS368366	*1000G	R6a2	R6a2	PJL	PJL	SAS	1000G_SAS	1000G_SAS	Pakistan (PJL)	R6	R	R*	R
HG02601	SRS290931	*1000G	M35	M35	PJL	PJL	SAS	1000G_SAS	1000G_SAS	Pakistan (PJL)	M35	M*	M*	M
HG02603	SRS368365	*1000G	U2b2	U2b2	PJL	PJL	SAS	1000G_SAS	1000G_SAS	Pakistan (PJL)	U2	U	U	R
HG02604	SRS290934	*1000G	T2d1b	T2d1b	PJL	PJL	SAS	1000G_SAS	1000G_SAS	Pakistan (PJL)	T2	T	JT	R
HG02610	SRS343971	*1000G	L3d1	L3d1	GWD	GWD	AFR	1000G_AFR	1000G_AFR	Gambia (GWD)	L3	L3	L3	L
HG02611	SRS343972	*1000G	L1c1c	L1c1c	GWD	GWD	AFR	1000G_AFR	1000G_AFR	Gambia (GWD)	L1	L1	L1	L
HG02613	SRS290894	*1000G	L3b1	L3b1	GWD	GWD	AFR	1000G_AFR	1000G_AFR	Gambia (GWD)	L3	L3	L3	L
HG02614	SRS290895	*1000G	L3h1b2	L3h1b2	GWD	GWD	AFR	1000G_AFR	1000G_AFR	Gambia (GWD)	L3	L3	L3	L
HG02620	SRS290897	*1000G	L2a1l2	L2a1l2	GWD	GWD	AFR	1000G_AFR	1000G_AFR	Gambia (GWD)	L2	L2	L2	L
HG02621	SRS290898	*1000G	U6a3f	U6a3f	GWD	GWD	AFR	1000G_AFR	1000G_AFR	Gambia (GWD)	U6	U	U	R
HG02623	SRS290900	*1000G	L3b1	L3b1	GWD	GWD	AFR	1000G_AFR	1000G_AFR	Gambia (GWD)	L3	L3	L3	L
HG02624	SRS290901	*1000G	L2c	L2c	GWD	GWD	AFR	1000G_AFR	1000G_AFR	Gambia (GWD)	L2	L2	L2	L
HG02628	SRS290903	*1000G	L3d1b1	L3d1b1	GWD	GWD	AFR	1000G_AFR	1000G_AFR	Gambia (GWD)	L3	L3	L3	L
HG02629	SRS290904	*1000G	L2a1l2	L2a1l2	GWD	GWD	AFR	1000G_AFR	1000G_AFR	Gambia (GWD)	L2	L2	L2	L
HG02634	SRS343974	*1000G	L3b2b	L3b2b	GWD	GWD	AFR	1000G_AFR	1000G_AFR	Gambia (GWD)	L3	L3	L3	L
HG02635	SRS343975	*1000G	L1b1a14	L1b1a14	GWD	GWD	AFR	1000G_AFR	1000G_AFR	Gambia (GWD)	L1	L1	L1	L
HG02642	SRS290906	*1000G	L2c	L2c	GWD	GWD	AFR	1000G_AFR	1000G_AFR	Gambia (GWD)	L2	L2	L2	L
HG02643	SRS290907	*1000G	L2c5	L2c5	GWD	GWD	AFR	1000G_AFR	1000G_AFR	Gambia (GWD)	L2	L2	L2	L
HG02645	SRS350946	*1000G	L2b	L2b	GWD	GWD	AFR	1000G_AFR	1000G_AFR	Gambia (GWD)	L2	L2	L2	L
HG02646	SRS290910	*1000G	L1b1a+189	L1b1a+189	GWD	GWD	AFR	1000G_AFR	1000G_AFR	Gambia (GWD)	L1	L1	L1	L
HG02648	SRS368247	*1000G	U7a	U7a	PJL	PJL	SAS	1000G_SAS	1000G_SAS	Pakistan (PJL)	U7	U	U	R
HG02649	SRS368248	*1000G	T2g	T2g	PJL	PJL	SAS	1000G_SAS	1000G_SAS	Pakistan (PJL)	T2	T	JT	R
HG02651	SRS368250	*1000G	H13a2a1	H13a2a1	PJL	PJL	SAS	1000G_SAS	1000G_SAS	Pakistan (PJL)	H13	H	R0	R
HG02652	SRS368251	*1000G	HV13a	HV13a	PJL	PJL	SAS	1000G_SAS	1000G_SAS	Pakistan (PJL)	HV	HV	R0	R
HG02654	SRS290936	*1000G	M2a1a	M2a1a	PJL	PJL	SAS	1000G_SAS	1000G_SAS	Pakistan (PJL)	M2	M*	M*	M
HG02655	SRS290937	*1000G	M2a1a	M2a1a	PJL	PJL	SAS	1000G_SAS	1000G_SAS	Pakistan (PJL)	M2	M*	M*	M
HG02657	SRS290939	*1000G	R0a2	R0a2	PJL	PJL	SAS	1000G_SAS	1000G_SAS	Pakistan (PJL)	R0	R	R0	R
HG02658	SRS290940	*1000G	M4a	M4a	PJL	PJL	SAS	1000G_SAS	1000G_SAS	Pakistan (PJL)	M4	M*	M*	M
HG02660	SRS290942	*1000G	M33a3	M33a3	PJL	PJL	SAS	1000G_SAS	1000G_SAS	Pakistan (PJL)	M33	M*	M*	M
HG02661	SRS290943	*1000G	HV	HV	PJL	PJL	SAS	1000G_SAS	1000G_SAS	Pakistan (PJL)	HV	HV	R0	R
HG02666	SRS290912	*1000G	L3e4a	L3e4a	GWD	GWD	AFR	1000G_AFR	1000G_AFR	Gambia (GWD)	L3	L3	L3	L
HG02667	SRS290913	*1000G	L2c5	L2c5	GWD	GWD	AFR	1000G_AFR	1000G_AFR	Gambia (GWD)	L2	L2	L2	L
HG02675	SRS290915	*1000G	L3d3a	L3d3a	GWD	GWD	AFR	1000G_AFR	1000G_AFR	Gambia (GWD)	L3	L3	L3	L
HG02676	SRS290916	*1000G	L2a1a3	L2a1a3	GWD	GWD	AFR	1000G_AFR	1000G_AFR	Gambia (GWD)	L2	L2	L2	L
HG02678	SRS290918	*1000G	L1b2	L1b2	GWD	GWD	AFR	1000G_AFR	1000G_AFR	Gambia (GWD)	L1	L1	L1	L
HG02679	SRS290919	*1000G	L2a1c	L2a1c	GWD	GWD	AFR	1000G_AFR	1000G_AFR	Gambia (GWD)	L2	L2	L2	L
HG02681	SRS350823	*1000G	M5a	M5a	PJL	PJL	SAS	1000G_SAS	1000G_SAS	Pakistan (PJL)	M5	M*	M*	M
HG02682	SRS368254	*1000G	F1c1a2	F1c1a2	PJL	PJL	SAS	1000G_SAS	1000G_SAS	Pakistan (PJL)	F1	F	R9	R
HG02684	SRS290945	*1000G	M3a2	M3a2	PJL	PJL	SAS	1000G_SAS	1000G_SAS	Pakistan (PJL)	M3	M*	M*	M
HG02685	SRS352818	*1000G	M49c	M49c	PJL	PJL	SAS	1000G_SAS	1000G_SAS	Pakistan (PJL)	M49	M*	M*	M
HG02687	SRS290948	*1000G	M30	M30	PJL	PJL	SAS	1000G_SAS	1000G_SAS	Pakistan (PJL)	M30	M*	M*	M
HG02688	SRS290949	*1000G	M4	M4	PJL	PJL	SAS	1000G_SAS	1000G_SAS	Pakistan (PJL)	M4	M*	M*	M
HG02690	SRS368256	*1000G	M30+16234	M30+16234	PJL	PJL	SAS	1000G_SAS	1000G_SAS	Pakistan (PJL)	M30	M*	M*	M
HG02691	SRS368257	*1000G	M2a1a	M2a1a	PJL	PJL	SAS	1000G_SAS	1000G_SAS	Pakistan (PJL)	M2	M*	M*	M
HG02694	SRS368312	*1000G	U7	U7	PJL	PJL	SAS	1000G_SAS	1000G_SAS	Pakistan (PJL)	U7	U	U	R
HG02696	SRS290951	*1000G	F1a1c	F1a1c	PJL	PJL	SAS	1000G_SAS	1000G_SAS	Pakistan (PJL)	F1	F	R9	R
HG02697	SRS290952	*1000G	R30b1	R30b1	PJL	PJL	SAS	1000G_SAS	1000G_SAS	Pakistan (PJL)	R30	R	R*	R
HG02699	SRS368259	*1000G	M65b	M65b	PJL	PJL	SAS	1000G_SAS	1000G_SAS	Pakistan (PJL)	M65	M*	M*	M
HG02700	SRS368260	*1000G	M30d1	M30d1	PJL	PJL	SAS	1000G_SAS	1000G_SAS	Pakistan (PJL)	M30	M*	M*	M
HG02702	SRS290921	*1000G	L3d1b1	L3d1b1	GWD	GWD	AFR	1000G_AFR	1000G_AFR	Gambia (GWD)	L3	L3	L3	L
HG02703	SRS290922	*1000G	L2c	L2c	GWD	GWD	AFR	1000G_AFR	1000G_AFR	Gambia (GWD)	L2	L2	L2	L
HG02715	SRS343977	*1000G	L2c5	L2c5	GWD	GWD	AFR	1000G_AFR	1000G_AFR	Gambia (GWD)	L2	L2	L2	L
HG02716	SRS343978	*1000G	L2a1l2	L2a1l2	GWD	GWD	AFR	1000G_AFR	1000G_AFR	Gambia (GWD)	L2	L2	L2	L
HG02721	SRS290924	*1000G	L3b1a9a	L3b1a9a	GWD	GWD	AFR	1000G_AFR	1000G_AFR	Gambia (GWD)	L3	L3	L3	L
HG02722	SRS290925	*1000G	L3b2a	L3b2a	GWD	GWD	AFR	1000G_AFR	1000G_AFR	Gambia (GWD)	L3	L3	L3	L
HG02724	SRS344092	*1000G	U7b	U7b	PJL	PJL	SAS	1000G_SAS	1000G_SAS	Pakistan (PJL)	U7	U	U	R
HG02725	SRS344093	*1000G	M6a1b	M6a1b	PJL	PJL	SAS	1000G_SAS	1000G_SAS	Pakistan (PJL)	M6	M*	M*	M
HG02727	SRS344095	*1000G	M6a1b	M6a1b	PJL	PJL	SAS	1000G_SAS	1000G_SAS	Pakistan (PJL)	M6	M*	M*	M
HG02728	SRS344096	*1000G	M45	M45	PJL	PJL	SAS	1000G_SAS	1000G_SAS	Pakistan (PJL)	M45	M*	M*	M
HG02731	SRS368313	*1000G	U7a3b	U7a3b	PJL	PJL	SAS	1000G_SAS	1000G_SAS	Pakistan (PJL)	U7	U	U	R
HG02733	SRS290954	*1000G	X2p	X2p	PJL	PJL	SAS	1000G_SAS	1000G_SAS	Pakistan (PJL)	X2	X	X	N
HG02734	SRS290955	*1000G	W6	W6	PJL	PJL	SAS	1000G_SAS	1000G_SAS	Pakistan (PJL)	W6	W	N2	N
HG02736	SRS368262	*1000G	G3b1	G3b1	PJL	PJL	SAS	1000G_SAS	1000G_SAS	Pakistan (PJL)	G3	G	G	M
HG02737	SRS368263	*1000G	G3b1	G3b1	PJL	PJL	SAS	1000G_SAS	1000G_SAS	Pakistan (PJL)	G3	G	G	M
HG02756	SRS344028	*1000G	L2c4	L2c4	GWD	GWD	AFR	1000G_AFR	1000G_AFR	Gambia (GWD)	L2	L2	L2	L
HG02757	SRS344029	*1000G	L2c4	L2c4	GWD	GWD	AFR	1000G_AFR	1000G_AFR	Gambia (GWD)	L2	L2	L2	L
HG02759	SRS368096	*1000G	L2c1	L2c1	GWD	GWD	AFR	1000G_AFR	1000G_AFR	Gambia (GWD)	L2	L2	L2	L
HG02760	SRS368097	*1000G	L2b1a	L2b1a	GWD	GWD	AFR	1000G_AFR	1000G_AFR	Gambia (GWD)	L2	L2	L2	L
HG02763	SRS368100	*1000G	U6a5	U6a5	GWD	GWD	AFR	1000G_AFR	1000G_AFR	Gambia (GWD)	U6	U	U	R
HG02768	SRS343980	*1000G	L3d1b1	L3d1b1	GWD	GWD	AFR	1000G_AFR	1000G_AFR	Gambia (GWD)	L3	L3	L3	L
HG02769	SRS343981	*1000G	L3e4a1	L3e4a1	GWD	GWD	AFR	1000G_AFR	1000G_AFR	Gambia (GWD)	L3	L3	L3	L
HG02771	SRS343983	*1000G	L3d1'2'3'4'5'6	L3d1'2'3'4'5'6	GWD	GWD	AFR	1000G_AFR	1000G_AFR	Gambia (GWD)	L3	L3	L3	L
HG02772	SRS343984	*1000G	L1b1a7	L1b1a7	GWD	GWD	AFR	1000G_AFR	1000G_AFR	Gambia (GWD)	L1	L1	L1	L
HG02774	SRS368265	*1000G	R	R	PJL	PJL	SAS	1000G_SAS	1000G_SAS	Pakistan (PJL)	R	R	R*	R
HG02775	SRS368266	*1000G	U7b	U7b	PJL	PJL	SAS	1000G_SAS	1000G_SAS	Pakistan (PJL)	U7	U	U	R
HG02778	SRS368296	*1000G	M6a1b	M6a1b	PJL	PJL	SAS	1000G_SAS	1000G_SAS	Pakistan (PJL)	M6	M*	M*	M
HG02780	SRS368314	*1000G	M30	M30	PJL	PJL	SAS	1000G_SAS	1000G_SAS	Pakistan (PJL)	M30	M*	M*	M
HG02783	SRS344098	*1000G	M5a1b	M5a1b	PJL	PJL	SAS	1000G_SAS	1000G_SAS	Pakistan (PJL)	M5	M*	M*	M
HG02784	SRS344099	*1000G	M5a1b	M5a1b	PJL	PJL	SAS	1000G_SAS	1000G_SAS	Pakistan (PJL)	M5	M*	M*	M
HG02786	SRS344101	*1000G	M5a1b	M5a1b	PJL	PJL	SAS	1000G_SAS	1000G_SAS	Pakistan (PJL)	M5	M*	M*	M
HG02787	SRS344102	*1000G	M5a1b	M5a1b	PJL	PJL	SAS	1000G_SAS	1000G_SAS	Pakistan (PJL)	M5	M*	M*	M
HG02789	SRS344104	*1000G	M6a1b	M6a1b	PJL	PJL	SAS	1000G_SAS	1000G_SAS	Pakistan (PJL)	M6	M*	M*	M
HG02790	SRS344105	*1000G	R	R	PJL	PJL	SAS	1000G_SAS	1000G_SAS	Pakistan (PJL)	R	R	R*	R
HG02792	SRS368268	*1000G	M65a+@16311	M65a+@16311	PJL	PJL	SAS	1000G_SAS	1000G_SAS	Pakistan (PJL)	M65	M*	M*	M
HG02793	SRS368269	*1000G	M3a1b	M3a1b	PJL	PJL	SAS	1000G_SAS	1000G_SAS	Pakistan (PJL)	M3	M*	M*	M
HG02798	SRS343986	*1000G	L3d1a1b	L3d1a1b	GWD	GWD	AFR	1000G_AFR	1000G_AFR	Gambia (GWD)	L3	L3	L3	L
HG02799	SRS343987	*1000G	L2d+16129	L2d+16129	GWD	GWD	AFR	1000G_AFR	1000G_AFR	Gambia (GWD)	L2	L2	L2	L
HG02804	SRS343989	*1000G	L2b	L2b	GWD	GWD	AFR	1000G_AFR	1000G_AFR	Gambia (GWD)	L2	L2	L2	L
HG02805	SRS343990	*1000G	L3h1b2	L3h1b2	GWD	GWD	AFR	1000G_AFR	1000G_AFR	Gambia (GWD)	L3	L3	L3	L
HG02807	SRS343992	*1000G	L3e2b	L3e2b	GWD	GWD	AFR	1000G_AFR	1000G_AFR	Gambia (GWD)	L3	L3	L3	L
HG02808	SRS343993	*1000G	L2a1c	L2a1c	GWD	GWD	AFR	1000G_AFR	1000G_AFR	Gambia (GWD)	L2	L2	L2	L
HG02810	SRS343995	*1000G	L3b1a5	L3b1a5	GWD	GWD	AFR	1000G_AFR	1000G_AFR	Gambia (GWD)	L3	L3	L3	L
HG02811	SRS343996	*1000G	L1b1a4	L1b1a4	GWD	GWD	AFR	1000G_AFR	1000G_AFR	Gambia (GWD)	L1	L1	L1	L
HG02813	SRS343998	*1000G	L3b2a	L3b2a	GWD	GWD	AFR	1000G_AFR	1000G_AFR	Gambia (GWD)	L3	L3	L3	L
HG02814	SRS343999	*1000G	L2c	L2c	GWD	GWD	AFR	1000G_AFR	1000G_AFR	Gambia (GWD)	L2	L2	L2	L
HG02816	SRS344031	*1000G	U6a3f	U6a3f	GWD	GWD	AFR	1000G_AFR	1000G_AFR	Gambia (GWD)	U6	U	U	R
HG02817	SRS344032	*1000G	L3e3b	L3e3b	GWD	GWD	AFR	1000G_AFR	1000G_AFR	Gambia (GWD)	L3	L3	L3	L
HG02819	SRS350650	*1000G	L2a1c2	L2a1c2	GWD	GWD	AFR	1000G_AFR	1000G_AFR	Gambia (GWD)	L2	L2	L2	L
HG02820	SRS350651	*1000G	L1b2a	L1b2a	GWD	GWD	AFR	1000G_AFR	1000G_AFR	Gambia (GWD)	L1	L1	L1	L
HG02836	SRS344034	*1000G	L2c2	L2c2	GWD	GWD	AFR	1000G_AFR	1000G_AFR	Gambia (GWD)	L2	L2	L2	L
HG02837	SRS344035	*1000G	L2b3c	L2b3c	GWD	GWD	AFR	1000G_AFR	1000G_AFR	Gambia (GWD)	L2	L2	L2	L
HG02839	SRS344001	*1000G	L3e2a	L3e2a	GWD	GWD	AFR	1000G_AFR	1000G_AFR	Gambia (GWD)	L3	L3	L3	L
HG02840	SRS344002	*1000G	L1b1a4	L1b1a4	GWD	GWD	AFR	1000G_AFR	1000G_AFR	Gambia (GWD)	L1	L1	L1	L
HG02851	SRS344004	*1000G	L2a1c3b	L2a1c3b	GWD	GWD	AFR	1000G_AFR	1000G_AFR	Gambia (GWD)	L2	L2	L2	L
HG02852	SRS344005	*1000G	L2a1a	L2a1a	GWD	GWD	AFR	1000G_AFR	1000G_AFR	Gambia (GWD)	L2	L2	L2	L
HG02854	SRS350653	*1000G	L3b1	L3b1	GWD	GWD	AFR	1000G_AFR	1000G_AFR	Gambia (GWD)	L3	L3	L3	L
HG02855	SRS350654	*1000G	L1b1a4	L1b1a4	GWD	GWD	AFR	1000G_AFR	1000G_AFR	Gambia (GWD)	L1	L1	L1	L
HG02860	SRS344037	*1000G	L2a1a	L2a1a	GWD	GWD	AFR	1000G_AFR	1000G_AFR	Gambia (GWD)	L2	L2	L2	L
HG02861	SRS344038	*1000G	L2a1c3a1	L2a1c3a1	GWD	GWD	AFR	1000G_AFR	1000G_AFR	Gambia (GWD)	L2	L2	L2	L
HG02870	SRS368103	*1000G	L2a1a3	L2a1a3	GWD	GWD	AFR	1000G_AFR	1000G_AFR	Gambia (GWD)	L2	L2	L2	L
HG02878	SRS368105	*1000G	L2c4	L2c4	GWD	GWD	AFR	1000G_AFR	1000G_AFR	Gambia (GWD)	L2	L2	L2	L
HG02879	SRS368106	*1000G	L2c	L2c	GWD	GWD	AFR	1000G_AFR	1000G_AFR	Gambia (GWD)	L2	L2	L2	L
HG02881	SRS368108	*1000G	L2d+16129	L2d+16129	GWD	GWD	AFR	1000G_AFR	1000G_AFR	Gambia (GWD)	L2	L2	L2	L
HG02882	SRS368109	*1000G	L2c	L2c	GWD	GWD	AFR	1000G_AFR	1000G_AFR	Gambia (GWD)	L2	L2	L2	L
HG02884	SRS344040	*1000G	U6a5	U6a5	GWD	GWD	AFR	1000G_AFR	1000G_AFR	Gambia (GWD)	U6	U	U	R
HG02885	SRS344041	*1000G	L2a1f	L2a1f	GWD	GWD	AFR	1000G_AFR	1000G_AFR	Gambia (GWD)	L2	L2	L2	L
HG02887	SRS344007	*1000G	L2b1a2	L2b1a2	GWD	GWD	AFR	1000G_AFR	1000G_AFR	Gambia (GWD)	L2	L2	L2	L
HG02888	SRS344008	*1000G	L2c	L2c	GWD	GWD	AFR	1000G_AFR	1000G_AFR	Gambia (GWD)	L2	L2	L2	L
HG02890	SRS344043	*1000G	L3e2a3	L3e2a3	GWD	GWD	AFR	1000G_AFR	1000G_AFR	Gambia (GWD)	L3	L3	L3	L
HG02891	SRS344044	*1000G	L1b1a4	L1b1a4	GWD	GWD	AFR	1000G_AFR	1000G_AFR	Gambia (GWD)	L1	L1	L1	L
HG02895	SRS344010	*1000G	L2a1c3a1	L2a1c3a1	GWD	GWD	AFR	1000G_AFR	1000G_AFR	Gambia (GWD)	L2	L2	L2	L
HG02896	SRS344011	*1000G	L2c5	L2c5	GWD	GWD	AFR	1000G_AFR	1000G_AFR	Gambia (GWD)	L2	L2	L2	L
HG02922	SRS344063	*1000G	L2a1a1	L2a1a1	ESN	ESN	AFR	1000G_AFR	1000G_AFR	Nigeria (ESN)	L2	L2	L2	L
HG02923	SRS344062	*1000G	L3f1b1a	L3f1b1a	ESN	ESN	AFR	1000G_AFR	1000G_AFR	Nigeria (ESN)	L3	L3	L3	L
HG02938	SRS368158	*1000G	L3e2a	L3e2a	ESN	ESN	AFR	1000G_AFR	1000G_AFR	Nigeria (ESN)	L3	L3	L3	L
HG02941	SRS368160	*1000G	L2a1a2a1a	L2a1a2a1a	ESN	ESN	AFR	1000G_AFR	1000G_AFR	Nigeria (ESN)	L2	L2	L2	L
HG02943	SRS344066	*1000G	L3e3b	L3e3b	ESN	ESN	AFR	1000G_AFR	1000G_AFR	Nigeria (ESN)	L3	L3	L3	L
HG02944	SRS344065	*1000G	L3e2a1b1	L3e2a1b1	ESN	ESN	AFR	1000G_AFR	1000G_AFR	Nigeria (ESN)	L3	L3	L3	L
HG02946	SRS350752	*1000G	L3f1b3	L3f1b3	ESN	ESN	AFR	1000G_AFR	1000G_AFR	Nigeria (ESN)	L3	L3	L3	L
HG02947	SRS350751	*1000G	L3e1a3b	L3e1a3b	ESN	ESN	AFR	1000G_AFR	1000G_AFR	Nigeria (ESN)	L3	L3	L3	L
HG02952	SRS350758	*1000G	L2b1b	L2b1b	ESN	ESN	AFR	1000G_AFR	1000G_AFR	Nigeria (ESN)	L2	L2	L2	L
HG02953	SRS350757	*1000G	L3d2b	L3d2b	ESN	ESN	AFR	1000G_AFR	1000G_AFR	Nigeria (ESN)	L3	L3	L3	L
HG02968	SRS368166	*1000G	L3e2b+152	L3e2b+152	ESN	ESN	AFR	1000G_AFR	1000G_AFR	Nigeria (ESN)	L3	L3	L3	L
HG02970	SRS350755	*1000G	L2d1a	L2d1a	ESN	ESN	AFR	1000G_AFR	1000G_AFR	Nigeria (ESN)	L2	L2	L2	L
HG02971	SRS350754	*1000G	L0a1a2	L0a1a2	ESN	ESN	AFR	1000G_AFR	1000G_AFR	Nigeria (ESN)	L0	L0	L0	L
HG02973	SRS344069	*1000G	L3e2b1a2	L3e2b1a2	ESN	ESN	AFR	1000G_AFR	1000G_AFR	Nigeria (ESN)	L3	L3	L3	L
HG02974	SRS344068	*1000G	L1b1a3	L1b1a3	ESN	ESN	AFR	1000G_AFR	1000G_AFR	Nigeria (ESN)	L1	L1	L1	L
HG02976	SRS350761	*1000G	L3e1a	L3e1a	ESN	ESN	AFR	1000G_AFR	1000G_AFR	Nigeria (ESN)	L3	L3	L3	L
HG02977	SRS350760	*1000G	L2a1a3c	L2a1a3c	ESN	ESN	AFR	1000G_AFR	1000G_AFR	Nigeria (ESN)	L2	L2	L2	L
HG02979	SRS368168	*1000G	L2a1f	L2a1f	ESN	ESN	AFR	1000G_AFR	1000G_AFR	Nigeria (ESN)	L2	L2	L2	L
HG02981	SRS368170	*1000G	L0a1a2	L0a1a2	ESN	ESN	AFR	1000G_AFR	1000G_AFR	Nigeria (ESN)	L0	L0	L0	L
HG02982	SRS368111	*1000G	L2b1a	L2b1a	GWD	GWD	AFR	1000G_AFR	1000G_AFR	Gambia (GWD)	L2	L2	L2	L
HG02983	SRS368112	*1000G	L1c3a1a	L1c3a1a	GWD	GWD	AFR	1000G_AFR	1000G_AFR	Gambia (GWD)	L1	L1	L1	L
HG03006	SRS352841	*1000G	M5a	M5a	BEB	BEB	SAS	1000G_SAS	1000G_SAS	Bangladesh (BEB)	M5	M*	M*	M
HG03007	SRS350886	*1000G	M2b1	M2b1	BEB	BEB	SAS	1000G_SAS	1000G_SAS	Bangladesh (BEB)	M2	M*	M*	M
HG03009	SRS352822	*1000G	HV12b1	HV12b1	BEB	BEB	SAS	1000G_SAS	1000G_SAS	Bangladesh (BEB)	HV	HV	R0	R
HG03012	SRS352826	*1000G	M3c1a	M3c1a	BEB	BEB	SAS	1000G_SAS	1000G_SAS	Bangladesh (BEB)	M3	M*	M*	M
HG03015	SRS350814	*1000G	M5a1b	M5a1b	PJL	PJL	SAS	1000G_SAS	1000G_SAS	Pakistan (PJL)	M5	M*	M*	M
HG03016	SRS350815	*1000G	M18a	M18a	PJL	PJL	SAS	1000G_SAS	1000G_SAS	Pakistan (PJL)	M18	M*	M*	M
HG03018	SRS368316	*1000G	M6a1b	M6a1b	PJL	PJL	SAS	1000G_SAS	1000G_SAS	Pakistan (PJL)	M6	M*	M*	M
HG03019	SRS368317	*1000G	M6a1b	M6a1b	PJL	PJL	SAS	1000G_SAS	1000G_SAS	Pakistan (PJL)	M6	M*	M*	M
HG03021	SRS368298	*1000G	M5a1b	M5a1b	PJL	PJL	SAS	1000G_SAS	1000G_SAS	Pakistan (PJL)	M5	M*	M*	M
HG03022	SRS368318	*1000G	M6a1b	M6a1b	PJL	PJL	SAS	1000G_SAS	1000G_SAS	Pakistan (PJL)	M6	M*	M*	M
HG03024	SRS350638	*1000G	L3h1b2	L3h1b2	GWD	GWD	AFR	1000G_AFR	1000G_AFR	Gambia (GWD)	L3	L3	L3	L
HG03025	SRS350639	*1000G	L3e4a1	L3e4a1	GWD	GWD	AFR	1000G_AFR	1000G_AFR	Gambia (GWD)	L3	L3	L3	L
HG03027	SRS344013	*1000G	L3e2a3	L3e2a3	GWD	GWD	AFR	1000G_AFR	1000G_AFR	Gambia (GWD)	L3	L3	L3	L
HG03028	SRS344014	*1000G	L2a1	L2a1	GWD	GWD	AFR	1000G_AFR	1000G_AFR	Gambia (GWD)	L2	L2	L2	L
HG03039	SRS344016	*1000G	L3b1a+@16124	L3b1a+@16124	GWD	GWD	AFR	1000G_AFR	1000G_AFR	Gambia (GWD)	L3	L3	L3	L
HG03040	SRS344017	*1000G	L3d1b1	L3d1b1	GWD	GWD	AFR	1000G_AFR	1000G_AFR	Gambia (GWD)	L3	L3	L3	L
HG03045	SRS344019	*1000G	L3h1b2	L3h1b2	GWD	GWD	AFR	1000G_AFR	1000G_AFR	Gambia (GWD)	L3	L3	L3	L
HG03046	SRS344020	*1000G	L2b1a2	L2b1a2	GWD	GWD	AFR	1000G_AFR	1000G_AFR	Gambia (GWD)	L2	L2	L2	L
HG03048	SRS344022	*1000G	L2c1a	L2c1a	GWD	GWD	AFR	1000G_AFR	1000G_AFR	Gambia (GWD)	L2	L2	L2	L
HG03049	SRS344023	*1000G	L2c	L2c	GWD	GWD	AFR	1000G_AFR	1000G_AFR	Gambia (GWD)	L2	L2	L2	L
HG03052	SRS344046	*1000G	L1b1a4	L1b1a4	MSL	MSL	AFR	1000G_AFR	1000G_AFR	Sierra Leone (MSL)	L1	L1	L1	L
HG03054	SRS368115	*1000G	L3b1	L3b1	MSL	MSL	AFR	1000G_AFR	1000G_AFR	Sierra Leone (MSL)	L3	L3	L3	L
HG03055	SRS350666	*1000G	L3b1	L3b1	MSL	MSL	AFR	1000G_AFR	1000G_AFR	Sierra Leone (MSL)	L3	L3	L3	L
HG03057	SRS344047	*1000G	L1b1a	L1b1a	MSL	MSL	AFR	1000G_AFR	1000G_AFR	Sierra Leone (MSL)	L1	L1	L1	L
HG03058	SRS344048	*1000G	L1b1a14	L1b1a14	MSL	MSL	AFR	1000G_AFR	1000G_AFR	Sierra Leone (MSL)	L1	L1	L1	L
HG03060	SRS368118	*1000G	U6a3	U6a3	MSL	MSL	AFR	1000G_AFR	1000G_AFR	Sierra Leone (MSL)	U6	U	U	R
HG03061	SRS350674	*1000G	L3e2b1a	L3e2b1a	MSL	MSL	AFR	1000G_AFR	1000G_AFR	Sierra Leone (MSL)	L3	L3	L3	L
HG03063	SRS368120	*1000G	L0a1a	L0a1a	MSL	MSL	AFR	1000G_AFR	1000G_AFR	Sierra Leone (MSL)	L0	L0	L0	L
HG03064	SRS368121	*1000G	L2a1i	L2a1i	MSL	MSL	AFR	1000G_AFR	1000G_AFR	Sierra Leone (MSL)	L2	L2	L2	L
HG03066	SRS350686	*1000G	L1b2a	L1b2a	MSL	MSL	AFR	1000G_AFR	1000G_AFR	Sierra Leone (MSL)	L1	L1	L1	L
HG03069	SRS350687	*1000G	L2c2	L2c2	MSL	MSL	AFR	1000G_AFR	1000G_AFR	Sierra Leone (MSL)	L2	L2	L2	L
HG03072	SRS350688	*1000G	L2c	L2c	MSL	MSL	AFR	1000G_AFR	1000G_AFR	Sierra Leone (MSL)	L2	L2	L2	L
HG03073	SRS368123	*1000G	L1b1a9	L1b1a9	MSL	MSL	AFR	1000G_AFR	1000G_AFR	Sierra Leone (MSL)	L1	L1	L1	L
HG03074	SRS368124	*1000G	L2c3	L2c3	MSL	MSL	AFR	1000G_AFR	1000G_AFR	Sierra Leone (MSL)	L2	L2	L2	L
HG03077	SRS368125	*1000G	L1c1d	L1c1d	MSL	MSL	AFR	1000G_AFR	1000G_AFR	Sierra Leone (MSL)	L1	L1	L1	L
HG03078	SRS344049	*1000G	L2a1c	L2a1c	MSL	MSL	AFR	1000G_AFR	1000G_AFR	Sierra Leone (MSL)	L2	L2	L2	L
HG03079	SRS368126	*1000G	L1b1a18	L1b1a18	MSL	MSL	AFR	1000G_AFR	1000G_AFR	Sierra Leone (MSL)	L1	L1	L1	L
HG03081	SRS350662	*1000G	L3e4a	L3e4a	MSL	MSL	AFR	1000G_AFR	1000G_AFR	Sierra Leone (MSL)	L3	L3	L3	L
HG03082	SRS368128	*1000G	L3e3b	L3e3b	MSL	MSL	AFR	1000G_AFR	1000G_AFR	Sierra Leone (MSL)	L3	L3	L3	L
HG03084	SRS344050	*1000G	L0a1a3	L0a1a3	MSL	MSL	AFR	1000G_AFR	1000G_AFR	Sierra Leone (MSL)	L0	L0	L0	L
HG03085	SRS344051	*1000G	L2a1l	L2a1l	MSL	MSL	AFR	1000G_AFR	1000G_AFR	Sierra Leone (MSL)	L2	L2	L2	L
HG03086	SRS368129	*1000G	L3b3	L3b3	MSL	MSL	AFR	1000G_AFR	1000G_AFR	Sierra Leone (MSL)	L3	L3	L3	L
HG03088	SRS350663	*1000G	L2a1c3b1	L2a1c3b1	MSL	MSL	AFR	1000G_AFR	1000G_AFR	Sierra Leone (MSL)	L2	L2	L2	L
HG03091	SRS368130	*1000G	L2c	L2c	MSL	MSL	AFR	1000G_AFR	1000G_AFR	Sierra Leone (MSL)	L2	L2	L2	L
HG03095	SRS368131	*1000G	L3b1a5	L3b1a5	MSL	MSL	AFR	1000G_AFR	1000G_AFR	Sierra Leone (MSL)	L3	L3	L3	L
HG03096	SRS344052	*1000G	L1c1c	L1c1c	MSL	MSL	AFR	1000G_AFR	1000G_AFR	Sierra Leone (MSL)	L1	L1	L1	L
HG03097	SRS344053	*1000G	L2a1l	L2a1l	MSL	MSL	AFR	1000G_AFR	1000G_AFR	Sierra Leone (MSL)	L2	L2	L2	L
HG03099	SRS344072	*1000G	L1b1a+189	L1b1a+189	ESN	ESN	AFR	1000G_AFR	1000G_AFR	Nigeria (ESN)	L1	L1	L1	L
HG03100	SRS344071	*1000G	L3d1d	L3d1d	ESN	ESN	AFR	1000G_AFR	1000G_AFR	Nigeria (ESN)	L3	L3	L3	L
HG03103	SRS368171	*1000G	L1b1a15	L1b1a15	ESN	ESN	AFR	1000G_AFR	1000G_AFR	Nigeria (ESN)	L1	L1	L1	L
HG03105	SRS368173	*1000G	L3e3b	L3e3b	ESN	ESN	AFR	1000G_AFR	1000G_AFR	Nigeria (ESN)	L3	L3	L3	L
HG03108	SRS344075	*1000G	L3b1a	L3b1a	ESN	ESN	AFR	1000G_AFR	1000G_AFR	Nigeria (ESN)	L3	L3	L3	L
HG03109	SRS344074	*1000G	L1b1a3	L1b1a3	ESN	ESN	AFR	1000G_AFR	1000G_AFR	Nigeria (ESN)	L1	L1	L1	L
HG03111	SRS368175	*1000G	L3f1b3	L3f1b3	ESN	ESN	AFR	1000G_AFR	1000G_AFR	Nigeria (ESN)	L3	L3	L3	L
HG03112	SRS368176	*1000G	L1b1a3	L1b1a3	ESN	ESN	AFR	1000G_AFR	1000G_AFR	Nigeria (ESN)	L1	L1	L1	L
HG03114	SRS344078	*1000G	L2a1a2c	L2a1a2c	ESN	ESN	AFR	1000G_AFR	1000G_AFR	Nigeria (ESN)	L2	L2	L2	L
HG03115	SRS344077	*1000G	L3e2b1a2	L3e2b1a2	ESN	ESN	AFR	1000G_AFR	1000G_AFR	Nigeria (ESN)	L3	L3	L3	L
HG03117	SRS350764	*1000G	L2a1c1a2	L2a1c1a2	ESN	ESN	AFR	1000G_AFR	1000G_AFR	Nigeria (ESN)	L2	L2	L2	L
HG03118	SRS350763	*1000G	L3e1a	L3e1a	ESN	ESN	AFR	1000G_AFR	1000G_AFR	Nigeria (ESN)	L3	L3	L3	L
HG03120	SRS344081	*1000G	L1b1a3	L1b1a3	ESN	ESN	AFR	1000G_AFR	1000G_AFR	Nigeria (ESN)	L1	L1	L1	L
HG03121	SRS344080	*1000G	L2a1+143+16189 (16192)	L2a1+143+16189 (16192)	ESN	ESN	AFR	1000G_AFR	1000G_AFR	Nigeria (ESN)	L2	L2	L2	L
HG03123	SRS344084	*1000G	L2a1a2	L2a1a2	ESN	ESN	AFR	1000G_AFR	1000G_AFR	Nigeria (ESN)	L2	L2	L2	L
HG03124	SRS344083	*1000G	L3b1a	L3b1a	ESN	ESN	AFR	1000G_AFR	1000G_AFR	Nigeria (ESN)	L3	L3	L3	L
HG03126	SRS368178	*1000G	L3e1a3b	L3e1a3b	ESN	ESN	AFR	1000G_AFR	1000G_AFR	Nigeria (ESN)	L3	L3	L3	L
HG03127	SRS368179	*1000G	L0a1a2	L0a1a2	ESN	ESN	AFR	1000G_AFR	1000G_AFR	Nigeria (ESN)	L0	L0	L0	L
HG03129	SRS350767	*1000G	L3d2a	L3d2a	ESN	ESN	AFR	1000G_AFR	1000G_AFR	Nigeria (ESN)	L3	L3	L3	L
HG03130	SRS350766	*1000G	L2e1a	L2e1a	ESN	ESN	AFR	1000G_AFR	1000G_AFR	Nigeria (ESN)	L2	L2	L2	L
HG03132	SRS344087	*1000G	L2a1b1	L2a1b1	ESN	ESN	AFR	1000G_AFR	1000G_AFR	Nigeria (ESN)	L2	L2	L2	L
HG03133	SRS344086	*1000G	L1c2b1c	L1c2b1c	ESN	ESN	AFR	1000G_AFR	1000G_AFR	Nigeria (ESN)	L1	L1	L1	L
HG03135	SRS344090	*1000G	L2a1f1	L2a1f1	ESN	ESN	AFR	1000G_AFR	1000G_AFR	Nigeria (ESN)	L2	L2	L2	L
HG03136	SRS344089	*1000G	L1b1a3	L1b1a3	ESN	ESN	AFR	1000G_AFR	1000G_AFR	Nigeria (ESN)	L1	L1	L1	L
HG03139	SRS368181	*1000G	L4b2b	L4b2b	ESN	ESN	AFR	1000G_AFR	1000G_AFR	Nigeria (ESN)	L4	L4	L4	L
HG03157	SRS368186	*1000G	L2c2a1	L2c2a1	ESN	ESN	AFR	1000G_AFR	1000G_AFR	Nigeria (ESN)	L2	L2	L2	L
HG03159	SRS350770	*1000G	L2a1f	L2a1f	ESN	ESN	AFR	1000G_AFR	1000G_AFR	Nigeria (ESN)	L2	L2	L2	L
HG03160	SRS350769	*1000G	L3e2b8	L3e2b8	ESN	ESN	AFR	1000G_AFR	1000G_AFR	Nigeria (ESN)	L3	L3	L3	L
HG03162	SRS350773	*1000G	L3f1b+16292+150	L3f1b+16292+150	ESN	ESN	AFR	1000G_AFR	1000G_AFR	Nigeria (ESN)	L3	L3	L3	L
HG03163	SRS350772	*1000G	L2a1f1	L2a1f1	ESN	ESN	AFR	1000G_AFR	1000G_AFR	Nigeria (ESN)	L2	L2	L2	L
HG03166	SRS368188	*1000G	L1b1a3b	L1b1a3b	ESN	ESN	AFR	1000G_AFR	1000G_AFR	Nigeria (ESN)	L1	L1	L1	L
HG03168	SRS350776	*1000G	L1c2a1	L1c2a1	ESN	ESN	AFR	1000G_AFR	1000G_AFR	Nigeria (ESN)	L1	L1	L1	L
HG03169	SRS350775	*1000G	L2a1a3c	L2a1a3c	ESN	ESN	AFR	1000G_AFR	1000G_AFR	Nigeria (ESN)	L2	L2	L2	L
HG03172	SRS350778	*1000G	L3f1b1a	L3f1b1a	ESN	ESN	AFR	1000G_AFR	1000G_AFR	Nigeria (ESN)	L3	L3	L3	L
HG03175	SRS368190	*1000G	L3e2a1b1	L3e2a1b1	ESN	ESN	AFR	1000G_AFR	1000G_AFR	Nigeria (ESN)	L3	L3	L3	L
HG03189	SRS368193	*1000G	L4b2b	L4b2b	ESN	ESN	AFR	1000G_AFR	1000G_AFR	Nigeria (ESN)	L4	L4	L4	L
HG03190	SRS368194	*1000G	L3e1a	L3e1a	ESN	ESN	AFR	1000G_AFR	1000G_AFR	Nigeria (ESN)	L3	L3	L3	L
HG03193	SRS368196	*1000G	L3f1b1a	L3f1b1a	ESN	ESN	AFR	1000G_AFR	1000G_AFR	Nigeria (ESN)	L3	L3	L3	L
HG03195	SRS350782	*1000G	L3e2b1	L3e2b1	ESN	ESN	AFR	1000G_AFR	1000G_AFR	Nigeria (ESN)	L3	L3	L3	L
HG03196	SRS350781	*1000G	L3e1	L3e1	ESN	ESN	AFR	1000G_AFR	1000G_AFR	Nigeria (ESN)	L3	L3	L3	L
HG03198	SRS350785	*1000G	L3d5a	L3d5a	ESN	ESN	AFR	1000G_AFR	1000G_AFR	Nigeria (ESN)	L3	L3	L3	L
HG03199	SRS350784	*1000G	L2a1f	L2a1f	ESN	ESN	AFR	1000G_AFR	1000G_AFR	Nigeria (ESN)	L2	L2	L2	L
HG03202	SRS368198	*1000G	L2a1b1	L2a1b1	ESN	ESN	AFR	1000G_AFR	1000G_AFR	Nigeria (ESN)	L2	L2	L2	L
HG03209	SRS350664	*1000G	L2e	L2e	MSL	MSL	AFR	1000G_AFR	1000G_AFR	Sierra Leone (MSL)	L2	L2	L2	L
HG03212	SRS350665	*1000G	L3e4a1	L3e4a1	MSL	MSL	AFR	1000G_AFR	1000G_AFR	Sierra Leone (MSL)	L3	L3	L3	L
HG03224	SRS368132	*1000G	L3d2	L3d2	MSL	MSL	AFR	1000G_AFR	1000G_AFR	Sierra Leone (MSL)	L3	L3	L3	L
HG03225	SRS368133	*1000G	L2c	L2c	MSL	MSL	AFR	1000G_AFR	1000G_AFR	Sierra Leone (MSL)	L2	L2	L2	L
HG03228	SRS368271	*1000G	W1c	W1c	PJL	PJL	SAS	1000G_SAS	1000G_SAS	Pakistan (PJL)	W1	W	N2	N
HG03229	SRS368272	*1000G	M3a2	M3a2	PJL	PJL	SAS	1000G_SAS	1000G_SAS	Pakistan (PJL)	M3	M*	M*	M
HG03234	SRS350796	*1000G	M52a	M52a	PJL	PJL	SAS	1000G_SAS	1000G_SAS	Pakistan (PJL)	M52	M*	M*	M
HG03235	SRS350797	*1000G	H+73	H+73	PJL	PJL	SAS	1000G_SAS	1000G_SAS	Pakistan (PJL)	H	H	R0	R
HG03237	SRS352794	*1000G	M30g	M30g	PJL	PJL	SAS	1000G_SAS	1000G_SAS	Pakistan (PJL)	M30	M*	M*	M
HG03238	SRS352795	*1000G	J1b8	J1b8	PJL	PJL	SAS	1000G_SAS	1000G_SAS	Pakistan (PJL)	J1	J	JT	R
HG03240	SRS350641	*1000G	L2e	L2e	GWD	GWD	AFR	1000G_AFR	1000G_AFR	Gambia (GWD)	L2	L2	L2	L
HG03241	SRS350642	*1000G	L3d1a1b	L3d1a1b	GWD	GWD	AFR	1000G_AFR	1000G_AFR	Gambia (GWD)	L3	L3	L3	L
HG03246	SRS350644	*1000G	L3b1a+@16124	L3b1a+@16124	GWD	GWD	AFR	1000G_AFR	1000G_AFR	Gambia (GWD)	L3	L3	L3	L
HG03247	SRS350645	*1000G	L3d2a	L3d2a	GWD	GWD	AFR	1000G_AFR	1000G_AFR	Gambia (GWD)	L3	L3	L3	L
HG03258	SRS344025	*1000G	U6a5	U6a5	GWD	GWD	AFR	1000G_AFR	1000G_AFR	Gambia (GWD)	U6	U	U	R
HG03259	SRS344026	*1000G	L4b1a	L4b1a	GWD	GWD	AFR	1000G_AFR	1000G_AFR	Gambia (GWD)	L4	L4	L4	L
HG03265	SRS368202	*1000G	L3d5a	L3d5a	ESN	ESN	AFR	1000G_AFR	1000G_AFR	Nigeria (ESN)	L3	L3	L3	L
HG03267	SRS350731	*1000G	L0a1a2	L0a1a2	ESN	ESN	AFR	1000G_AFR	1000G_AFR	Nigeria (ESN)	L0	L0	L0	L
HG03268	SRS350730	*1000G	L0a1a2	L0a1a2	ESN	ESN	AFR	1000G_AFR	1000G_AFR	Nigeria (ESN)	L0	L0	L0	L
HG03270	SRS350734	*1000G	L1b1a18	L1b1a18	ESN	ESN	AFR	1000G_AFR	1000G_AFR	Nigeria (ESN)	L1	L1	L1	L
HG03271	SRS350733	*1000G	L1c2b1b	L1c2b1b	ESN	ESN	AFR	1000G_AFR	1000G_AFR	Nigeria (ESN)	L1	L1	L1	L
HG03279	SRS350737	*1000G	L2d1	L2d1	ESN	ESN	AFR	1000G_AFR	1000G_AFR	Nigeria (ESN)	L2	L2	L2	L
HG03280	SRS350736	*1000G	L3e2b8	L3e2b8	ESN	ESN	AFR	1000G_AFR	1000G_AFR	Nigeria (ESN)	L3	L3	L3	L
HG03291	SRS350740	*1000G	L2b1a	L2b1a	ESN	ESN	AFR	1000G_AFR	1000G_AFR	Nigeria (ESN)	L2	L2	L2	L
HG03294	SRS350743	*1000G	L3b1b	L3b1b	ESN	ESN	AFR	1000G_AFR	1000G_AFR	Nigeria (ESN)	L3	L3	L3	L
HG03295	SRS350742	*1000G	L1b1a	L1b1a	ESN	ESN	AFR	1000G_AFR	1000G_AFR	Nigeria (ESN)	L1	L1	L1	L
HG03297	SRS368205	*1000G	L2a1f1	L2a1f1	ESN	ESN	AFR	1000G_AFR	1000G_AFR	Nigeria (ESN)	L2	L2	L2	L
HG03298	SRS368206	*1000G	L0a1a2	L0a1a2	ESN	ESN	AFR	1000G_AFR	1000G_AFR	Nigeria (ESN)	L0	L0	L0	L
HG03300	SRS350746	*1000G	L1c2b1a'b	L1c2b1a'b	ESN	ESN	AFR	1000G_AFR	1000G_AFR	Nigeria (ESN)	L1	L1	L1	L
HG03301	SRS350745	*1000G	L3e2a1b1	L3e2a1b1	ESN	ESN	AFR	1000G_AFR	1000G_AFR	Nigeria (ESN)	L3	L3	L3	L
HG03303	SRS368208	*1000G	L3f1b4c	L3f1b4c	ESN	ESN	AFR	1000G_AFR	1000G_AFR	Nigeria (ESN)	L3	L3	L3	L
HG03304	SRS368209	*1000G	L3e2b8	L3e2b8	ESN	ESN	AFR	1000G_AFR	1000G_AFR	Nigeria (ESN)	L3	L3	L3	L
HG03311	SRS368213	*1000G	L1b1a	L1b1a	ESN	ESN	AFR	1000G_AFR	1000G_AFR	Nigeria (ESN)	L1	L1	L1	L
HG03313	SRS368215	*1000G	L1c2a2	L1c2a2	ESN	ESN	AFR	1000G_AFR	1000G_AFR	Nigeria (ESN)	L1	L1	L1	L
HG03342	SRS350788	*1000G	L2a1+143+16189 (16192)	L2a1+143+16189 (16192)	ESN	ESN	AFR	1000G_AFR	1000G_AFR	Nigeria (ESN)	L2	L2	L2	L
HG03343	SRS350787	*1000G	L1c3a	L1c3a	ESN	ESN	AFR	1000G_AFR	1000G_AFR	Nigeria (ESN)	L1	L1	L1	L
HG03351	SRS368220	*1000G	L1b1a	L1b1a	ESN	ESN	AFR	1000G_AFR	1000G_AFR	Nigeria (ESN)	L1	L1	L1	L
HG03352	SRS368221	*1000G	L3e2b1a1	L3e2b1a1	ESN	ESN	AFR	1000G_AFR	1000G_AFR	Nigeria (ESN)	L3	L3	L3	L
HG03354	SRS368222	*1000G	L2c2b1a	L2c2b1a	ESN	ESN	AFR	1000G_AFR	1000G_AFR	Nigeria (ESN)	L2	L2	L2	L
HG03363	SRS368225	*1000G	L1c2b1b	L1c2b1b	ESN	ESN	AFR	1000G_AFR	1000G_AFR	Nigeria (ESN)	L1	L1	L1	L
HG03366	SRS350749	*1000G	L3d1b2	L3d1b2	ESN	ESN	AFR	1000G_AFR	1000G_AFR	Nigeria (ESN)	L3	L3	L3	L
HG03367	SRS350748	*1000G	L2e1a	L2e1a	ESN	ESN	AFR	1000G_AFR	1000G_AFR	Nigeria (ESN)	L2	L2	L2	L
HG03369	SRS350791	*1000G	L3e3b	L3e3b	ESN	ESN	AFR	1000G_AFR	1000G_AFR	Nigeria (ESN)	L3	L3	L3	L
HG03370	SRS350790	*1000G	L3b1a	L3b1a	ESN	ESN	AFR	1000G_AFR	1000G_AFR	Nigeria (ESN)	L3	L3	L3	L
HG03372	SRS368227	*1000G	L3e3b	L3e3b	ESN	ESN	AFR	1000G_AFR	1000G_AFR	Nigeria (ESN)	L3	L3	L3	L
HG03376	SRS350667	*1000G	L2c	L2c	MSL	MSL	AFR	1000G_AFR	1000G_AFR	Sierra Leone (MSL)	L2	L2	L2	L
HG03378	SRS368134	*1000G	L3e3b	L3e3b	MSL	MSL	AFR	1000G_AFR	1000G_AFR	Sierra Leone (MSL)	L3	L3	L3	L
HG03380	SRS350668	*1000G	L1c1c	L1c1c	MSL	MSL	AFR	1000G_AFR	1000G_AFR	Sierra Leone (MSL)	L1	L1	L1	L
HG03382	SRS368136	*1000G	L2a1l1b	L2a1l1b	MSL	MSL	AFR	1000G_AFR	1000G_AFR	Sierra Leone (MSL)	L2	L2	L2	L
HG03385	SRS350669	*1000G	L1c1c	L1c1c	MSL	MSL	AFR	1000G_AFR	1000G_AFR	Sierra Leone (MSL)	L1	L1	L1	L
HG03388	SRS350670	*1000G	L2c2	L2c2	MSL	MSL	AFR	1000G_AFR	1000G_AFR	Sierra Leone (MSL)	L2	L2	L2	L
HG03391	SRS350708	*1000G	L1c1c	L1c1c	MSL	MSL	AFR	1000G_AFR	1000G_AFR	Sierra Leone (MSL)	L1	L1	L1	L
HG03394	SRS368141	*1000G	L3b1a6	L3b1a6	MSL	MSL	AFR	1000G_AFR	1000G_AFR	Sierra Leone (MSL)	L3	L3	L3	L
HG03397	SRS344055	*1000G	L1c1d	L1c1d	MSL	MSL	AFR	1000G_AFR	1000G_AFR	Sierra Leone (MSL)	L1	L1	L1	L
HG03401	SRS350671	*1000G	L2a1l	L2a1l	MSL	MSL	AFR	1000G_AFR	1000G_AFR	Sierra Leone (MSL)	L2	L2	L2	L
HG03410	SRS350690	*1000G	L2a1a1	L2a1a1	MSL	MSL	AFR	1000G_AFR	1000G_AFR	Sierra Leone (MSL)	L2	L2	L2	L
HG03419	SRS350673	*1000G	L3e2b+152	L3e2b+152	MSL	MSL	AFR	1000G_AFR	1000G_AFR	Sierra Leone (MSL)	L3	L3	L3	L
HG03428	SRS350675	*1000G	L2a1l1b	L2a1l1b	MSL	MSL	AFR	1000G_AFR	1000G_AFR	Sierra Leone (MSL)	L2	L2	L2	L
HG03432	SRS368145	*1000G	L2a1i	L2a1i	MSL	MSL	AFR	1000G_AFR	1000G_AFR	Sierra Leone (MSL)	L2	L2	L2	L
HG03433	SRS350676	*1000G	L2c	L2c	MSL	MSL	AFR	1000G_AFR	1000G_AFR	Sierra Leone (MSL)	L2	L2	L2	L
HG03436	SRS350692	*1000G	L1b1a14	L1b1a14	MSL	MSL	AFR	1000G_AFR	1000G_AFR	Sierra Leone (MSL)	L1	L1	L1	L
HG03437	SRS350693	*1000G	L2d1	L2d1	MSL	MSL	AFR	1000G_AFR	1000G_AFR	Sierra Leone (MSL)	L2	L2	L2	L
HG03439	SRS350677	*1000G	L3f1b1	L3f1b1	MSL	MSL	AFR	1000G_AFR	1000G_AFR	Sierra Leone (MSL)	L3	L3	L3	L
HG03442	SRS350678	*1000G	L1b1a10	L1b1a10	MSL	MSL	AFR	1000G_AFR	1000G_AFR	Sierra Leone (MSL)	L1	L1	L1	L
HG03445	SRS350679	*1000G	L3d1'2'3'4'5'6	L3d1'2'3'4'5'6	MSL	MSL	AFR	1000G_AFR	1000G_AFR	Sierra Leone (MSL)	L3	L3	L3	L
HG03446	SRS350680	*1000G	L3b1a	L3b1a	MSL	MSL	AFR	1000G_AFR	1000G_AFR	Sierra Leone (MSL)	L3	L3	L3	L
HG03449	SRS350695	*1000G	L2a1c2a	L2a1c2a	MSL	MSL	AFR	1000G_AFR	1000G_AFR	Sierra Leone (MSL)	L2	L2	L2	L
HG03451	SRS344056	*1000G	L2c3	L2c3	MSL	MSL	AFR	1000G_AFR	1000G_AFR	Sierra Leone (MSL)	L2	L2	L2	L
HG03452	SRS344057	*1000G	L2a1f	L2a1f	MSL	MSL	AFR	1000G_AFR	1000G_AFR	Sierra Leone (MSL)	L2	L2	L2	L
HG03455	SRS350710	*1000G	L2c	L2c	MSL	MSL	AFR	1000G_AFR	1000G_AFR	Sierra Leone (MSL)	L2	L2	L2	L
HG03457	SRS368147	*1000G	L2a1l1b	L2a1l1b	MSL	MSL	AFR	1000G_AFR	1000G_AFR	Sierra Leone (MSL)	L2	L2	L2	L
HG03458	SRS350697	*1000G	L4b1a	L4b1a	MSL	MSL	AFR	1000G_AFR	1000G_AFR	Sierra Leone (MSL)	L4	L4	L4	L
HG03460	SRS350681	*1000G	L2a1a1	L2a1a1	MSL	MSL	AFR	1000G_AFR	1000G_AFR	Sierra Leone (MSL)	L2	L2	L2	L
HG03461	SRS350682	*1000G	L2a1i	L2a1i	MSL	MSL	AFR	1000G_AFR	1000G_AFR	Sierra Leone (MSL)	L2	L2	L2	L
HG03464	SRS344059	*1000G	L1c1c	L1c1c	MSL	MSL	AFR	1000G_AFR	1000G_AFR	Sierra Leone (MSL)	L1	L1	L1	L
HG03469	SRS344060	*1000G	L1b1a14	L1b1a14	MSL	MSL	AFR	1000G_AFR	1000G_AFR	Sierra Leone (MSL)	L1	L1	L1	L
HG03470	SRS350658	*1000G	L1b1a14	L1b1a14	MSL	MSL	AFR	1000G_AFR	1000G_AFR	Sierra Leone (MSL)	L1	L1	L1	L
HG03472	SRS344061	*1000G	L2b1a4	L2b1a4	MSL	MSL	AFR	1000G_AFR	1000G_AFR	Sierra Leone (MSL)	L2	L2	L2	L
HG03473	SRS350659	*1000G	L2c	L2c	MSL	MSL	AFR	1000G_AFR	1000G_AFR	Sierra Leone (MSL)	L2	L2	L2	L
HG03476	SRS350699	*1000G	L2c	L2c	MSL	MSL	AFR	1000G_AFR	1000G_AFR	Sierra Leone (MSL)	L2	L2	L2	L
HG03478	SRS350683	*1000G	L3e2a	L3e2a	MSL	MSL	AFR	1000G_AFR	1000G_AFR	Sierra Leone (MSL)	L3	L3	L3	L
HG03479	SRS350684	*1000G	U6a3	U6a3	MSL	MSL	AFR	1000G_AFR	1000G_AFR	Sierra Leone (MSL)	U6	U	U	R
HG03484	SRS350701	*1000G	L2c	L2c	MSL	MSL	AFR	1000G_AFR	1000G_AFR	Sierra Leone (MSL)	L2	L2	L2	L
HG03485	SRS350702	*1000G	L2a1+143+@16309	L2a1+143+@16309	MSL	MSL	AFR	1000G_AFR	1000G_AFR	Sierra Leone (MSL)	L2	L2	L2	L
HG03488	SRS350800	*1000G	M38a	M38a	PJL	PJL	SAS	1000G_SAS	1000G_SAS	Pakistan (PJL)	M38	M*	M*	M
HG03490	SRS350802	*1000G	F1b1c	F1b1c	PJL	PJL	SAS	1000G_SAS	1000G_SAS	Pakistan (PJL)	F1	F	R9	R
HG03491	SRS290930	*1000G	R6a2	R6a2	PJL	PJL	SAS	1000G_SAS	1000G_SAS	Pakistan (PJL)	R6	R	R*	R
HG03499	SRS368231	*1000G	L1c2a2	L1c2a2	ESN	ESN	AFR	1000G_AFR	1000G_AFR	Nigeria (ESN)	L1	L1	L1	L
HG03511	SRS368234	*1000G	L3e2b	L3e2b	ESN	ESN	AFR	1000G_AFR	1000G_AFR	Nigeria (ESN)	L3	L3	L3	L
HG03514	SRS350728	*1000G	L2a1f	L2a1f	ESN	ESN	AFR	1000G_AFR	1000G_AFR	Nigeria (ESN)	L2	L2	L2	L
HG03515	SRS350727	*1000G	L2b1a3	L2b1a3	ESN	ESN	AFR	1000G_AFR	1000G_AFR	Nigeria (ESN)	L2	L2	L2	L
HG03517	SRS368236	*1000G	L0a1a2	L0a1a2	ESN	ESN	AFR	1000G_AFR	1000G_AFR	Nigeria (ESN)	L0	L0	L0	L
HG03518	SRS368237	*1000G	L3d1c1	L3d1c1	ESN	ESN	AFR	1000G_AFR	1000G_AFR	Nigeria (ESN)	L3	L3	L3	L
HG03520	SRS368239	*1000G	L3e1	L3e1	ESN	ESN	AFR	1000G_AFR	1000G_AFR	Nigeria (ESN)	L3	L3	L3	L
HG03521	SRS368240	*1000G	L3b1a10	L3b1a10	ESN	ESN	AFR	1000G_AFR	1000G_AFR	Nigeria (ESN)	L3	L3	L3	L
HG03538	SRS350647	*1000G	U6a5	U6a5	GWD	GWD	AFR	1000G_AFR	1000G_AFR	Gambia (GWD)	U6	U	U	R
HG03539	SRS350648	*1000G	L2a1a3	L2a1a3	GWD	GWD	AFR	1000G_AFR	1000G_AFR	Gambia (GWD)	L2	L2	L2	L
HG03547	SRS350704	*1000G	L2a1l	L2a1l	MSL	MSL	AFR	1000G_AFR	1000G_AFR	Sierra Leone (MSL)	L2	L2	L2	L
HG03548	SRS350705	*1000G	L2a1a1	L2a1a1	MSL	MSL	AFR	1000G_AFR	1000G_AFR	Sierra Leone (MSL)	L2	L2	L2	L
HG03556	SRS350706	*1000G	L3e4a1	L3e4a1	MSL	MSL	AFR	1000G_AFR	1000G_AFR	Sierra Leone (MSL)	L3	L3	L3	L
HG03557	SRS350707	*1000G	L2a1c3a	L2a1c3a	MSL	MSL	AFR	1000G_AFR	1000G_AFR	Sierra Leone (MSL)	L2	L2	L2	L
HG03558	SRS368150	*1000G	L3h1b1a	L3h1b1a	MSL	MSL	AFR	1000G_AFR	1000G_AFR	Sierra Leone (MSL)	L3	L3	L3	L
HG03559	SRS350712	*1000G	L3d1b1	L3d1b1	MSL	MSL	AFR	1000G_AFR	1000G_AFR	Sierra Leone (MSL)	L3	L3	L3	L
HG03563	SRS350713	*1000G	L2a1a	L2a1a	MSL	MSL	AFR	1000G_AFR	1000G_AFR	Sierra Leone (MSL)	L2	L2	L2	L
HG03565	SRS350715	*1000G	L3b1a5	L3b1a5	MSL	MSL	AFR	1000G_AFR	1000G_AFR	Sierra Leone (MSL)	L3	L3	L3	L
HG03567	SRS368152	*1000G	L3d1b3a	L3d1b3a	MSL	MSL	AFR	1000G_AFR	1000G_AFR	Sierra Leone (MSL)	L3	L3	L3	L
HG03571	SRS350717	*1000G	L2a1c3a	L2a1c3a	MSL	MSL	AFR	1000G_AFR	1000G_AFR	Sierra Leone (MSL)	L2	L2	L2	L
HG03572	SRS350718	*1000G	L3e2b	L3e2b	MSL	MSL	AFR	1000G_AFR	1000G_AFR	Sierra Leone (MSL)	L3	L3	L3	L
HG03575	SRS350719	*1000G	L2a1f1	L2a1f1	MSL	MSL	AFR	1000G_AFR	1000G_AFR	Sierra Leone (MSL)	L2	L2	L2	L
HG03577	SRS350721	*1000G	L3e2a	L3e2a	MSL	MSL	AFR	1000G_AFR	1000G_AFR	Sierra Leone (MSL)	L3	L3	L3	L
HG03578	SRS350722	*1000G	L2a1a1	L2a1a1	MSL	MSL	AFR	1000G_AFR	1000G_AFR	Sierra Leone (MSL)	L2	L2	L2	L
HG03583	SRS350724	*1000G	L3h1b1a	L3h1b1a	MSL	MSL	AFR	1000G_AFR	1000G_AFR	Sierra Leone (MSL)	L3	L3	L3	L
HG03585	SRS352835	*1000G	M2a1a+207	M2a1a+207	BEB	BEB	SAS	1000G_SAS	1000G_SAS	Bangladesh (BEB)	M2	M*	M*	M
HG03589	SRS368253	*1000G	M5a	M5a	BEB	BEB	SAS	1000G_SAS	1000G_SAS	Bangladesh (BEB)	M5	M*	M*	M
HG03593	SRS352845	*1000G	M41a	M41a	BEB	BEB	SAS	1000G_SAS	1000G_SAS	Bangladesh (BEB)	M41	M*	M*	M
HG03594	SRS352817	*1000G	M91a	M91a	BEB	BEB	SAS	1000G_SAS	1000G_SAS	Bangladesh (BEB)	M91	M	M*	M
HG03595	SRS290946	*1000G	M49c	M49c	BEB	BEB	SAS	1000G_SAS	1000G_SAS	Bangladesh (BEB)	M49	M*	M*	M
HG03598	SRS368397	*1000G	M30c	M30c	BEB	BEB	SAS	1000G_SAS	1000G_SAS	Bangladesh (BEB)	M30	M*	M*	M
HG03600	SRS368363	*1000G	M30d1	M30d1	BEB	BEB	SAS	1000G_SAS	1000G_SAS	Bangladesh (BEB)	M30	M*	M*	M
HG03603	SRS350836	*1000G	U2b2	U2b2	BEB	BEB	SAS	1000G_SAS	1000G_SAS	Bangladesh (BEB)	U2	U	U	R
HG03604	SRS350803	*1000G	R6a2	R6a2	BEB	BEB	SAS	1000G_SAS	1000G_SAS	Bangladesh (BEB)	R6	R	R*	R
HG03607	SRS352806	*1000G	M66b	M66b	BEB	BEB	SAS	1000G_SAS	1000G_SAS	Bangladesh (BEB)	M66	M*	M*	M
HG03611	SRS368367	*1000G	M68	M68	BEB	BEB	SAS	1000G_SAS	1000G_SAS	Bangladesh (BEB)	M68	M*	M*	M
HG03615	SRS350826	*1000G	M35b+16304	M35b+16304	BEB	BEB	SAS	1000G_SAS	1000G_SAS	Bangladesh (BEB)	M35	M*	M*	M
[truncated: 4,560 more rows]

## Sheet: Supplementary Table S6
Population	Samples size (n)	Number of smaples which Shared haplogroups	Number of Shared haplogroups	Shared haplogroups
Black Tai	50	4	2	D4e3, R30
Blang	50	5	2	N21+195, D4
Bru	24	3	1	N21+195
Central Thai (CT)	309	23	17	H13a2a, N21+195, U2a2, U1a1c1d, D4e1a2, M91a, M2a1a, M, D4, W3a1b, U2a1b, M5c1, M37e2, U2b1, Z3a1a, M60a1, M10a1b
Eastern-Thailand (ETH)	5	1	1	N21+195
Htin	75	0	0
Kalueng	25	1	1	M37e
Karen	87	7	3	M91a, F1c1a2, M
Khamu	25	1	1	F1c1a2
Khmer	44	1	1	M
Khon Mueang	246	15	9	D4j1b, M2c, R6a2, M9a1b1, Z3a1a, D4, M, M91a, F1c1a2
Khuen	25	1	1	R2+13500
Lao Isan	100	2	2	R6a2, M3a1+204
Lawa	70	7	3	D4, D4j1a1, R2+13500
Lue	89	1	1	F1a1c
Mon	143	49	23	R6a2, M5a, D4, M5c1, W3a1b, M4a, M6a1a, R30, M, U2c1b, M45a, M33a3a, U2b2, M57a, D4j1a1, D4g2a1c, D4j1b, M45, M40a1, M9a1b1, F1c1a2, M91a, M30
Northeastern-Thailand (NETH)	79	2	2	M45, M91a
Northern-Thailand (NTH)	389	29	7	M, R, D4, D4j1a1, M37e, D5a2b, F1c1a2
Nyahkur	23	0	0
Nyaw	25	0	0
Paluang	25	6	3	R5a1a, D4j1b, F1c1a2
Phuan	125	0	0
Phutai	25	1	1	N21+195
Seak	26	1	1	D4e3
Shan	25	1	1	U2c1
Soa	25	0	0
Southern-Thailand (STH)	7	0	0
Suay	25	0	0
Western-Thailand (WTH)	2	0	0
Yuan	143	9	7	I1e, M, M5a2a, D4j1a1, N21+195, R2+13500, D4g2a1c

## Sheet: Supplementary Table S7
mutation rate × 10–8 site-1year-1	95% CI/HPD × 10–8	References
2.4	1.70–3.20	Brotherton et al. 2013
1.91	1.72–2.10	Cabrera 2021
4.33	3.90–4.82	Cabrera 2021
1.92	1.16–2.68	Fu et al. 2013
2.67	2.16–3.16	Fu et al. 2013
2.53	1.80–3.20	Fu et al. 2014
2.74	2.44–3.01	Posth et al. 2016
2.23	1.71–2.75	Rieux et al. 2014
1.67	1.37–1.97	Soares et al. 2009
Brotherton, P. et al. Neolithic mitochondrial haplogroup H genomes and the genetic origins of Europeans. Nat Commun 4, (2013).
Cabrera, V. M. Human molecular evolutionary rate, time dependency and transient polymorphism effects viewed through ancient and modern mitochondrial DNA genomes. Sci Rep 11, (2021).
Fu, Q. et al. A revised timescale for human evolution based on ancient mitochondrial genomes. Current Biology 23, 553–559 (2013).
Fu, Q. et al. Genome sequence of a 45,000-year-old modern human from western Siberia. Nature 514, 445–449 (2014).
Posth, C. et al. Pleistocene mitochondrial genomes suggest a single major dispersal of non-africans and a late glacial population turnover in Europe. Current Biology 26, 827–833 (2016).
Rieux, A. et al. Improved calibration of the human mitochondrial clock using ancient genomes. Mol Biol Evol 31, 2780–2792 (2014).
Soares, P. et al. Correcting for Purifying Selection: An Improved Human Mitochondrial Molecular Clock. Am J Hum Genet 84, 740–759 (2009).
